# Supplementary material for: Synchrotron study of the garnet-type oxide Li6CaSm2Ta2O12
Source: Acta Crystallogr Sect E Struct Rep Online. 2009 Oct 7;65(Pt 11):i74. doi: 10.1107/S1600536809040008 (PMC2971154; doi:10.1107/S1600536809040008)
Supplement: Supplementary file 1 [file e-65-00i74-sup1.cif]

##############################################################################
###                                                                        ###
###        Electronic paper (Acta Crystallographica Section E)             ###
###                                                                        ###
##############################################################################
#                                                                            #
# This CIF contains the data in a paper accepted for publication in Acta     #
# Crystallographica Section E. It conforms to the requirements of Notes      #
# for Authors for Section E, and has been peer reviewed under the auspices   #
# of the IUCr Commission on Journals.                                        #
#                                                                            #
# Full details of the Crystallographic Information File format               #
# are given in the paper "The Crystallographic Information File (CIF):       #
# a New Standard Archive File for Crystallography" by S. R. Hall, F. H.      #
# Allen and I. D. Brown [Acta Cryst. (1991), A47, 655-685].                  #
#                                                                            #
# The current version of the core CIF dictionary is obtainable from          #
# ftp://ftp.iucr.org/pub/cif_core.dic. The current version number is 2.4.    #
#                                                                            #
# Software is freely available for graphical display of the structure(s) in  #
# this CIF.  For information consult the CIF home page http://www.iucr.org/  #
# cif/home.html                                                              #
#                                                                            #
# This file may be used for bona fide research purposes within the           #
# scientific community so long as proper attribution is given to the journal # 
# article from which it was obtained.                                        #
#                                                                            #
##############################################################################
                                             
data_global
_journal_data_validation_number     ?
_journal_date_recd_electronic     2009-09-28
_journal_date_accepted     2009-10-01
_journal_name_full     'Acta Crystallographica, Section E'
_journal_year     2009
_journal_volume     65
_journal_issue     11
_journal_page_first     i74
_journal_page_last     i74
_journal_paper_category     QI
_journal_coeditor_code     WM2261
_publ_contact_author_name     'Seung-Joo Kim'
_publ_contact_author_address
;
Department of Chemistry, Division of Energy Systems Research, Ajou University
, Suwon 443-749, Korea
;
_publ_contact_author_email     'sjookim@ajou.ac.kr'
_publ_contact_author_fax     '+82-31-219-1615'
_publ_contact_author_phone     '+82-31-219-2661'
_publ_section_title
;
Synchrotron study of the garnet-type oxide Li~6~CaSm~2~Ta~2~O~12~
;
loop_
    _publ_author_name
    _publ_author_footnote
    _publ_author_address
    'Yoo, Chung-Yul' .
;
Department of Chemistry, Division of Energy Systems Research, Ajou University,
Suwon 443-749, Republic of Korea
;
    'Kim, Sung-Chul' .
;
Department of Chemistry, Division of Energy Systems Research, Ajou University,
Suwon 443-749, Republic of Korea
;
    'Lee, Seung-Soo' .
;
Institute of NT-IT Fusion Technology, Ajou University
Republic of Korea
;
    'Kim, Seung-Joo' .
;
Department of Chemistry, Division of Energy Systems Research, Ajou University,
Suwon 443-749, Republic of Korea
;
data_I
_pd_block_diffractogram_id     ?
_chemical_name_systematic
;
Hexalithium calcium disamarium(III) ditantalum(V) dodecaoxide
;
_chemical_name_common     ?
_chemical_formula_moiety     ?
_chemical_formula_sum     'Ca Li6 O12 Sm2 Ta2'
_chemical_formula_structural     'Li6 Ca Sm2 Ta2 O12'
_chemical_formula_analytical     ?
_chemical_formula_iupac     'Li6 Ca Sm2 Ta2 O12'
_chemical_formula_weight     936.45
_chemical_melting_point     ?
_symmetry_cell_setting     Cubic
_symmetry_space_group_name_H-M     'I a -3 d'
_symmetry_space_group_name_Hall     '-I 4bd 2c 3'
loop_
    _symmetry_equiv_pos_as_xyz
    'x, y, z'
    'x, -y, -z+1/2'
    '-x+1/2, -y, z+1/2'
    '-x+1/2, y, -z'
    '-y+1/4, x+3/4, z+1/4'
    'y+1/4, x+3/4, -z+3/4'
    'y+1/4, -x+1/4, z+3/4'
    '-y+1/4, -x+1/4, -z+1/4'
    'y, z, x'
    '-y+1/2, -z, x+1/2'
    'y, -z, -x+1/2'
    '-y+1/2, z, -x'
    '-z+1/4, y+3/4, x+1/4'
    '-z+1/4, -y+1/4, -x+1/4'
    'z+1/4, -y+1/4, x+3/4'
    'z+1/4, y+3/4, -x+3/4'
    'z, x, y'
    '-z, x+1/2, -y+1/2'
    '-z, -x+1/2, y'
    'z, -x, -y+1/2'
    '-x+1/4, -z+1/4, -y+1/4'
    '-x+1/4, z+3/4, y+1/4'
    'x+3/4, -z+3/4, y+1/4'
    'x+1/4, z+3/4, -y+3/4'
    'x+1/2, y+1/2, z+1/2'
    'x+1/2, -y+1/2, -z+1'
    '-x+1, -y+1/2, z+1'
    '-x+1, y+1/2, -z+1/2'
    '-y+3/4, x+5/4, z+3/4'
    'y+3/4, x+5/4, -z+5/4'
    'y+3/4, -x+3/4, z+5/4'
    '-y+3/4, -x+3/4, -z+3/4'
    'y+1/2, z+1/2, x+1/2'
    '-y+1, -z+1/2, x+1'
    'y+1/2, -z+1/2, -x+1'
    '-y+1, z+1/2, -x+1/2'
    '-z+3/4, y+5/4, x+3/4'
    '-z+3/4, -y+3/4, -x+3/4'
    'z+3/4, -y+3/4, x+5/4'
    'z+3/4, y+5/4, -x+5/4'
    'z+1/2, x+1/2, y+1/2'
    '-z+1/2, x+1, -y+1'
    '-z+1/2, -x+1, y+1/2'
    'z+1/2, -x+1/2, -y+1'
    '-x+3/4, -z+3/4, -y+3/4'
    '-x+3/4, z+5/4, y+3/4'
    'x+5/4, -z+5/4, y+3/4'
    'x+3/4, z+5/4, -y+5/4'
    '-x, -y, -z'
    '-x, y, z-1/2'
    'x-1/2, y, -z-1/2'
    'x-1/2, -y, z'
    'y-1/4, -x-3/4, -z-1/4'
    '-y-1/4, -x-3/4, z-3/4'
    '-y-1/4, x-1/4, -z-3/4'
    'y-1/4, x-1/4, z-1/4'
    '-y, -z, -x'
    'y-1/2, z, -x-1/2'
    '-y, z, x-1/2'
    'y-1/2, -z, x'
    'z-1/4, -y-3/4, -x-1/4'
    'z-1/4, y-1/4, x-1/4'
    '-z-1/4, y-1/4, -x-3/4'
    '-z-1/4, -y-3/4, x-3/4'
    '-z, -x, -y'
    'z, -x-1/2, y-1/2'
    'z, x-1/2, -y'
    '-z, x, y-1/2'
    'x-1/4, z-1/4, y-1/4'
    'x-1/4, -z-3/4, -y-1/4'
    '-x-3/4, z-3/4, -y-1/4'
    '-x-1/4, -z-3/4, y-3/4'
    '-x+1/2, -y+1/2, -z+1/2'
    '-x+1/2, y+1/2, z'
    'x, y+1/2, -z'
    'x, -y+1/2, z+1/2'
    'y+1/4, -x-1/4, -z+1/4'
    '-y+1/4, -x-1/4, z-1/4'
    '-y+1/4, x+1/4, -z-1/4'
    'y+1/4, x+1/4, z+1/4'
    '-y+1/2, -z+1/2, -x+1/2'
    'y, z+1/2, -x'
    '-y+1/2, z+1/2, x'
    'y, -z+1/2, x+1/2'
    'z+1/4, -y-1/4, -x+1/4'
    'z+1/4, y+1/4, x+1/4'
    '-z+1/4, y+1/4, -x-1/4'
    '-z+1/4, -y-1/4, x-1/4'
    '-z+1/2, -x+1/2, -y+1/2'
    'z+1/2, -x, y'
    'z+1/2, x, -y+1/2'
    '-z+1/2, x+1/2, y'
    'x+1/4, z+1/4, y+1/4'
    'x+1/4, -z-1/4, -y+1/4'
    '-x-1/4, z-1/4, -y+1/4'
    '-x+1/4, -z-1/4, y-1/4'
_cell_length_a     12.55128(7)
_cell_length_b     12.55128(7)
_cell_length_c     12.55128(7)
_cell_angle_alpha     90.00000
_cell_angle_beta     90.00000
_cell_angle_gamma     90.00000
_cell_volume     1977.262(19)
_cell_formula_units_Z     8
_cell_measurement_temperature     298
_cell_measurement_pressure     103
_cell_special_details
; ?
;
_exptl_crystal_density_diffrn     6.292
_exptl_crystal_F_000     3200
_pd_char_colour     yellowish-white
_pd_char_particle_morphology     'particle'
_exptl_absorpt_coefficient_mu     ?
_exptl_absorpt_correction_type     ?
_exptl_absorpt_process_details     ?
_exptl_absorpt_correction_T_min     ?
_exptl_absorpt_correction_T_max     ?
_exptl_special_details
;
;
_diffrn_ambient_temperature     298
_diffrn_radiation_type     Synchrotron
_diffrn_radiation_wavelength     1.54900
_diffrn_radiation_source     ?
_diffrn_radiation_monochromator     'Si 111'
_diffrn_measurement_device_type     'Pohang Light Source 8C2 HRPD Beamline'
_diffrn_measurement_method     '2\q'
_diffrn_detector_area_resol_mean     ?
_pd_instr_location
;
?
;
_pd_meas_2theta_range_min     10.00000
_pd_meas_2theta_range_max     131.00000
_pd_meas_2theta_range_inc     0.010000
_pd_meas_number_of_points     12100
_pd_meas_scan_method     step
_pd_meas_special_details
;  ?
;
_refine_special_details
;
;
_refine_ls_goodness_of_fit_all     1.67
_refine_ls_number_reflns     151
_refine_ls_number_parameters     20
_refine_ls_number_restraints     0
_atom_sites_solution_secondary     ?
_refine_ls_shift/su_max     ?
_refine_ls_shift/su_max_lt     .001
loop_
    _atom_type_symbol
    _atom_type_scat_dispersion_real
    _atom_type_scat_dispersion_imag
    _atom_type_scat_source
    sm -5.69600 12.32000
 International_Tables_for_Crystallography_Vol.C(1991)_Tables_6.1.1.4_and_6.1.1.5
    ca 0.34100 1.28600
 International_Tables_for_Crystallography_Vol.C(1991)_Tables_6.1.1.4_and_6.1.1.5
    ta -6.35100 5.27100
 International_Tables_for_Crystallography_Vol.C(1991)_Tables_6.1.1.4_and_6.1.1.5
    li 0.00100 0.00000
 International_Tables_for_Crystallography_Vol.C(1991)_Tables_6.1.1.4_and_6.1.1.5
    o 0.04700 0.03200
 International_Tables_for_Crystallography_Vol.C(1991)_Tables_6.1.1.4_and_6.1.1.5
_computing_data_collection     'local software at 8C2 HRPD beamline'
_computing_cell_refinement     'FULLPROF (Rodriguez-Carvajal, 2001)'
_computing_data_reduction     'FULLPROF (Rodriguez-Carvajal, 2001)'
_computing_structure_solution     'SHELXS97 (Sheldrick, 2008)'
_computing_structure_refinement     'FULLPROF (Rodriguez-Carvajal, 2001)'
_computing_molecular_graphics     'DIAMOND (Brandenburg, 1999)'
_computing_publication_material     'FULLPROF (Rodriguez-Carvajal, 2001)'
_pd_calibration_special_details
; ?
;
_pd_prep_cool_rate     '5 K/min'
_pd_prep_pressure     103
_pd_prep_temperature     1223
_pd_proc_2theta_range_min     10.0000
_pd_proc_2theta_range_max     131.0000
_pd_proc_2theta_range_inc     0.010000
_pd_proc_info_data_reduction     None
_pd_proc_info_excluded_regions     None
_pd_proc_ls_background_function     'manual background'
_pd_proc_ls_pref_orient_corr
;
'None'
;
_pd_proc_ls_prof_R_factor     15.0
_pd_proc_ls_prof_wR_factor     22.0
_pd_proc_ls_prof_wR_expected     13.1
_pd_proc_ls_profile_function     'pseudo Voigt'
_pd_proc_ls_special_details
; ?
;
_pd_proc_wavelength     1.5490
_pd_spec_mount_mode     'reflection'
_pd_spec_mounting
; 'packed powder pellet'
;
_pd_spec_shape     'flat sheet'
_pd_spec_size_axial     20
_pd_spec_size_equat     20
_pd_spec_size_thick     0.5
loop_
    _atom_site_type_symbol
    _atom_site_label
    _atom_site_fract_x
    _atom_site_fract_y
    _atom_site_fract_z
    _atom_site_U_iso_or_equiv
    _atom_site_adp_type
    _atom_site_occupancy
    Sm Sm1 0.00000 0.25000 0.62500 0.0089(2) Uiso 0.6666
    Ca Ca1 0.00000 0.25000 0.62500 0.0089(2) Uiso 0.3333
    Ta Ta1 0.00000 0.00000 0.50000 0.0071(2) Uiso 1.0000
    Li Li1 0.12500 0.00000 0.75000 0.0278(11) Uiso 0.26(7)
    Li Li2 0.101(5)   0.192(5)   0.412(5)   0.0278(11) Uiso 0.44(2)
    O O1 0.0323(5) 0.0521(5) 0.6488(6) 0.0079(13) Uiso 1.0000
_geom_special_details
;
;
loop_
    _geom_bond_atom_site_label_1
    _geom_bond_atom_site_label_2
    _geom_bond_site_symmetry_2
    _geom_bond_distance
    _geom_bond_publ_flag
    (Sm,Ca) O1 36_445 2.441(18) ?
    (Sm,Ca) O1 37_545 2.441(18) ?
    (Sm,Ca) O1 11_565 2.441(18) ?
    (Sm,Ca) O1 15_455 2.441(18) ?
    (Sm,Ca) O1 30_445 2.561(17) ?
    (Sm,Ca) O1 . 2.561(17) y
    (Sm,Ca) O1 27_454 2.561(17) ?
    (Sm,Ca) O1 8_556 2.561(17) ?
    Ta1 O1 43_545 2.014(6) ?
    Ta1 O1 . 2.014(6) y
    Ta1 O1 84 2.014(6) ?
    Ta1 O1 49_556 2.014(6) ?
    Ta1 O1 91_455 2.014(6) ?
    Ta1 O1 36_445 2.014(6) ?
    Li1 O1 96_566 1.843(7) ?
    Li1 O1 . 1.843(7) y
    Li1 O1 71_656 1.843(7) ?
    Li1 O1 2_556 1.843(7) ?
    Li2 O1 64_666 1.63(6) y
    Li2 O1 91_455 2.14(6) y
    Li2 O1 36_445 2.12(6) y
    Li2 O1 11_565 2.20(6) y
    Li2 O1 7_554 2.55(6) y
    Li2 O1 8_556 2.69(6) y
    Li1 Li2 43_545 1.53(6) ?
    Li1 Li2 62_556 1.53(6) ?
    Li1 Li2 61_566 1.53(6) ?
    Li1 Li2 42_545 1.53(6) ?
    Li1 Li2 5_545 2.33(6) ?
    Li1 Li2 84 2.33(6) ?
    Li1 Li2 8_556 2.33(6) ?
    Li1 Li2 82_546 2.33(6) ?
    Li2 Li2 53_566 2.27(9) ?
    Li2 Li2 79_556 2.27(9) ?
loop_
    _geom_angle_atom_site_label_1
    _geom_angle_atom_site_label_2
    _geom_angle_atom_site_label_3
    _geom_angle_site_symmetry_1
    _geom_angle_site_symmetry_3
    _geom_angle
    _geom_angle_publ_flag
    O1 (Sm,Ca) O1 36_445 37_545 158.8(8) ?
    O1 (Sm,Ca) O1 36_445 11_565 72.8(2) ?
    O1 (Sm,Ca) O1 37_545 11_565 111.2(2) ?
    O1 (Sm,Ca) O1 36_445 15_455 111.2(2) ?
    O1 (Sm,Ca) O1 37_545 15_455 72.8(2) ?
    O1 (Sm,Ca) O1 11_565 15_455 158.8(8) ?
    O1 (Sm,Ca) O1 36_445 30_445 74.0(2) ?
    O1 (Sm,Ca) O1 37_545 30_445 124.5(4) ?
    O1 (Sm,Ca) O1 11_565 30_445 95.4(2) ?
    O1 (Sm,Ca) O1 15_455 30_445 67.2(2) ?
    O1 (Sm,Ca) O1 36_445 . 67.9(8) ?
    O1 (Sm,Ca) O1 37_545 . 95.4(2) ?
    O1 (Sm,Ca) O1 11_565 . 124.5(4) ?
    O1 (Sm,Ca) O1 15_455 . 74.0(2) ?
    O1 (Sm,Ca) O1 30_445 . 108.13(16) ?
    O1 (Sm,Ca) O1 36_445 27_454 124.5(4) ?
    O1 (Sm,Ca) O1 37_545 27_454 74.0(2) ?
    O1 (Sm,Ca) O1 11_565 27_454 67.2(2) ?
    O1 (Sm,Ca) O1 15_455 27_454 95.4(2) ?
    O1 (Sm,Ca) O1 30_445 27_454 73.41(16) ?
    O1 (Sm,Ca) O1 . 27_454 167.0(2) ?
    O1 (Sm,Ca) O1 36_445 8_556 95.4(2) ?
    O1 (Sm,Ca) O1 37_545 8_556 67.2(2) ?
    O1 (Sm,Ca) O1 11_565 8_556 74.0(2) ?
    O1 (Sm,Ca) O1 15_455 8_556 124.5(4) ?
    O1 (Sm,Ca) O1 30_445 8_556 167.0(2) ?
    O1 (Sm,Ca) O1 . 8_556 73.41(16) ?
    O1 (Sm,Ca) O1 27_454 8_556 108.13(16) ?
    O1 Ta1 O1 43_545 . 87.2(3) ?
    O1 Ta1 O1 43_545 84 92.8(3) ?
    O1 Ta1 O1 . 84 92.8(3) ?
    O1 Ta1 O1 43_545 49_556 92.8(3) ?
    O1 Ta1 O1 . 49_556 180.0000(10)
                                  ?
    O1 Ta1 O1 84 49_556 87.2(3) ?
    O1 Ta1 O1 43_545 91_455 180.0(4) ?
    O1 Ta1 O1 . 91_455 92.8(3) ?
    O1 Ta1 O1 84 91_455 87.2(3) ?
    O1 Ta1 O1 49_556 91_455 87.2(3) ?
    O1 Ta1 O1 43_545 36_445 87.2(3) ?
    O1 Ta1 O1 . 36_445 87.2(3) ?
    O1 Ta1 O1 84 36_445 180.000(2) ?
    O1 Ta1 O1 49_556 36_445 92.8(3) ?
    O1 Ta1 O1 91_455 36_445 92.8(3) ?
    O1 Li1 O1 96_566 . 113.7(6) ?
    O1 Li1 O1 96_566 71_656 101.7(3) ?
    O1 Li1 O1 . 71_656 113.7(6) ?
    O1 Li1 O1 96_566 2_556 113.7(6) ?
    O1 Li1 O1 . 2_556 101.7(3) ?
    O1 Li1 O1 71_656 2_556 113.7(6) ?
    O1 Li2 O1 64_666 36_445 110(3) ?
    O1 Li2 O1 91_455 36_445 87(2) ?
    O1 Li2 O1 64_666 11_565 106(3) ?
    O1 Li2 O1 91_455 11_565 150(10) ?
    O1 Li2 O1 36_445 11_565 83(2) ?
    O1 Li2 O1 64_666 7_554 87(10) ?
    O1 Li2 O1 91_455 7_554 82(2) ?
    O1 Li2 O1 36_445 7_554 165(10) ?
    O1 Li2 O1 11_565 7_554 101(2) ?
    O1 Li2 O1 64_666 8_556 148(10) ?
    O1 Li2 O1 91_455 8_556 78.4(19) ?
    O1 Li2 O1 36_445 8_556 98(10) ?
    O1 Li2 O1 11_565 8_556 74.8(18) ?
    O1 Li2 O1 7_554 8_556 67(6) ?
