# Supplementary material for: Synchrotron study of the garnet-type oxide Li6CaSm2Ta2O12
Source: Acta Crystallogr Sect E Struct Rep Online. 2009 Oct 7;65(Pt 11):i74. doi: 10.1107/S1600536809040008 (PMC2971154; doi:10.1107/S1600536809040008)
Supplement: Supplementary file 2 [file e-65-00i74-Isup2.rtv]

##############################################################################
###    CIF submission form for powder diffraction data (IUCr journals)     ###
###                                              Version 11 February 2005  ###
##############################################################################
# This is an electronic "form" for submitting powder diffraction data in CIF 
# format to an IUCr journal.  The data for each powder profile should be sent 
# as a separate file consisting of one data block.  The value of _pd_block_id 
# is used to associate each powder profile with a Rietveld refinement, since 
# it must match the value of _pd_block_diffractogram_id in the CIF used to 
# report the results of the refinement. The current version of the powder 
# CIF dictionary, which contains definitions of the terms starting _pd_,  
# may be obtained from http://www.iucr.org/iucr-top/cif/pd/index.html.  
# Note that the query marks '?' are significant as placeholders, and should 
# not be deleted where a data item is not given, UNLESS the accompanying data 
# name is also deleted. Lines should not exceed 80 characters in length.  The 
# comments following a hash symbol '#' may be deleted if wished.


data_I

_audit_update_record
;
2009-09-24 # Formatted by publCIF
;

_pd_block_id      Li6CaSm2Ta2O12

loop_
      _pd_proc_point_id                           
      _pd_proc_2theta_corrected
      _pd_proc_intensity_net                     
      _pd_calc_intensity_net    
1 10 10 10
2 10.01 288.60001 291.5
3 10.02 312.5 291.5
4 10.03 256.20001 291.5
5 10.04 321.89999 291.5
6 10.05 279.39999 291.5
7 10.06 289 291.5
8 10.07 260.20001 291.5
9 10.08 278.29999 291.5
10 10.09 293.79999 291.5
11 10.1 276.20001 291.5
12 10.11 318.89999 291.5
13 10.12 276 291.5
14 10.13 293.29999 291.5
15 10.14 292.70001 291.5
16 10.15 287.10001 292.10001
17 10.16 297.5 291.20001
18 10.17 282.20001 290.29999
19 10.18 285.10001 289.39999
20 10.19 276.29999 288.5
21 10.2 266 287.60001
22 10.21 275.10001 286.70001
23 10.22 297.70001 285.79999
24 10.23 259.39999 284.89999
25 10.24 278.5 284
26 10.25 296 283.10001
27 10.26 287.60001 282.20001
28 10.27 250.10001 281.29999
29 10.28 314.39999 280.39999
30 10.29 237.8 279.5
31 10.3 263.5 278.70001
32 10.31 269.29999 277.79999
33 10.32 273.10001 276.89999
34 10.33 245.8 276
35 10.34 282.20001 275.10001
36 10.35 266.79999 274.20001
37 10.36 279.20001 273.29999
38 10.37 301.5 272.39999
39 10.38 247.10001 271.5
40 10.39 273.70001 270.60001
41 10.4 306.89999 269.79999
42 10.41 260 268.89999
43 10.42 247.10001 268
44 10.43 260.20001 267.10001
45 10.44 232.3 266.20001
46 10.45 258.29999 265.29999
47 10.46 285.60001 264.5
48 10.47 254 263.60001
49 10.48 255.2 262.70001
50 10.49 251.8 261.79999
51 10.5 257.10001 260.89999
52 10.51 259.20001 260.10001
53 10.52 218.8 259.20001
54 10.53 267.10001 258.29999
55 10.54 225.3 257.39999
56 10.55 208.2 256.60001
57 10.56 256.5 255.7
58 10.57 265.20001 254.8
59 10.58 255.60001 254
60 10.59 255.10001 253.10001
61 10.6 252.89999 252.2
62 10.61 165 251.39999
63 10.62 228.2 250.5
64 10.63 229.7 249.60001
65 10.64 240.2 248.8
66 10.65 225.3 247.89999
67 10.66 269.29999 247.10001
68 10.67 244.5 246.2
69 10.68 189 245.3
70 10.69 253.60001 244.5
71 10.7 238.10001 243.60001
72 10.71 220.3 242.8
73 10.72 238.39999 241.89999
74 10.73 240.8 241.10001
75 10.74 170.39999 240.3
76 10.75 256.60001 239.39999
77 10.76 225.60001 238.60001
78 10.77 214.3 237.7
79 10.78 251.7 236.89999
80 10.79 257.29999 236.10001
81 10.8 257.79999 235.2
82 10.81 202.3 234.39999
83 10.82 266 233.60001
84 10.83 214.7 232.7
85 10.84 242.2 231.89999
86 10.85 249.89999 231.10001
87 10.86 245.10001 230.3
88 10.87 204.39999 229.5
89 10.88 238.2 228.60001
90 10.89 229.8 227.8
91 10.9 243 227
92 10.91 209.39999 226.2
93 10.92 225.10001 225.39999
94 10.93 195.2 224.60001
95 10.94 184.60001 223.8
96 10.95 232.89999 223
97 10.96 220.10001 222.2
98 10.97 222.39999 221.39999
99 10.98 186.60001 220.60001
100 10.99 262 219.8
101 11 243.10001 219
102 11.01 239.2 218.2
103 11.02 204.2 217.5
104 11.03 215.2 216.7
105 11.04 209.60001 215.89999
106 11.05 210.7 215.10001
107 11.06 204.2 214.39999
108 11.07 189.60001 213.60001
109 11.08 178.2 212.8
110 11.09 200.3 212.10001
111 11.1 249.60001 211.3
112 11.11 201.2 210.5
113 11.12 225.10001 209.8
114 11.13 198.7 209
115 11.14 200.3 208.3
116 11.15 234.89999 207.5
117 11.16 218.5 206.8
118 11.17 233.89999 206.10001
119 11.18 205.8 205.3
120 11.19 187.7 204.60001
121 11.2 229 203.89999
122 11.21 207.89999 203.10001
123 11.22 201.2 202.39999
124 11.23 183.10001 201.7
125 11.24 225.5 201
126 11.25 201.89999 200.3
127 11.26 239.10001 199.5
128 11.27 211.5 198.8
129 11.28 204.3 198.10001
130 11.29 180.5 197.39999
131 11.3 223.10001 196.7
132 11.31 215.39999 196
133 11.32 190.7 195.39999
134 11.33 186.60001 194.7
135 11.34 246.39999 194
136 11.35 211 193.3
137 11.36 212 192.60001
138 11.37 178.39999 192
139 11.38 209.8 191.3
140 11.39 159.60001 190.60001
141 11.4 151.8 190
142 11.41 182.2 189.3
143 11.42 194.2 188.7
144 11.43 174.39999 188
145 11.44 196.39999 187.39999
146 11.45 182.60001 186.7
147 11.46 171.7 186.10001
148 11.47 164.89999 185.5
149 11.48 184.39999 184.8
150 11.49 183.89999 184.2
151 11.5 221.89999 183.60001
152 11.51 178.89999 183
153 11.52 155.10001 182.39999
154 11.53 155.89999 181.7
155 11.54 203.3 181.10001
156 11.55 204.60001 180.5
157 11.56 222 179.89999
158 11.57 201.5 179.39999
159 11.58 147.3 178.8
160 11.59 199.7 178.2
161 11.6 172.89999 177.60001
162 11.61 163.39999 177
163 11.62 189.39999 176.5
164 11.63 188.2 175.89999
165 11.64 198.7 175.3
166 11.65 219.8 174.8
167 11.66 197.5 174.2
168 11.67 200.39999 173.7
169 11.68 184.3 173.10001
170 11.69 229.2 172.60001
171 11.7 157 172.10001
172 11.71 164.89999 171.5
173 11.72 138.2 171
174 11.73 209.2 170.5
175 11.74 195.7 170
176 11.75 207.8 169.39999
177 11.76 185.5 168.89999
178 11.77 160.39999 168.39999
179 11.78 181.3 167.89999
180 11.79 174.8 167.39999
181 11.8 162.39999 166.89999
182 11.81 135.8 166.39999
183 11.82 175.7 166
184 11.83 183.10001 165.5
185 11.84 191.60001 165
186 11.85 152.39999 164.5
187 11.86 202.2 164.10001
188 11.87 151.7 163.60001
189 11.88 187.60001 163.10001
190 11.89 189.7 162.7
191 11.9 195.3 162.2
192 11.91 196.7 161.8
193 11.92 160.39999 161.3
194 11.93 205.7 160.89999
195 11.94 168.7 160.39999
196 11.95 180.2 160
197 11.96 169.8 159.60001
198 11.97 192.2 159.10001
199 11.98 161.2 158.7
200 11.99 156.5 158.3
201 12 168 157.89999
202 12.01 150 157.39999
203 12.02 192.3 157
204 12.03 160.8 156.60001
205 12.04 161.89999 156.2
206 12.05 173.89999 155.8
207 12.06 160.8 155.39999
208 12.07 186.7 155
209 12.08 145.10001 154.60001
210 12.09 167.3 154.3
211 12.1 191.60001 153.89999
212 12.11 198.60001 153.5
213 12.12 159 153.10001
214 12.13 160 152.7
215 12.14 139.39999 152.39999
216 12.15 185.3 152
217 12.16 183.7 151.60001
218 12.17 183.8 151.3
219 12.18 177.3 150.89999
220 12.19 161.3 150.60001
221 12.2 202.39999 150.2
222 12.21 171 149.89999
223 12.22 186.39999 149.5
224 12.23 160.7 149.2
225 12.24 162.2 148.8
226 12.25 147.7 148.5
227 12.26 161.60001 148.2
228 12.27 138.3 147.89999
229 12.28 193.2 147.5
230 12.29 157.7 147.2
231 12.3 147 146.89999
232 12.31 154.7 146.60001
233 12.32 143.2 146.3
234 12.33 171.2 145.89999
235 12.34 153 145.60001
236 12.35 134.3 145.3
237 12.36 178.2 145
238 12.37 150.10001 144.7
239 12.38 149.39999 144.39999
240 12.39 145.8 144.10001
241 12.4 160.8 143.8
242 12.41 150 143.60001
243 12.42 169.2 143.3
244 12.43 156.10001 143
245 12.44 156.89999 142.7
246 12.45 140.39999 142.39999
247 12.46 150.60001 142.2
248 12.47 181.8 141.89999
249 12.48 145.2 141.60001
250 12.49 136.89999 141.3
251 12.5 156.60001 141.10001
252 12.51 169.10001 140.8
253 12.52 171.2 140.60001
254 12.53 156.60001 140.3
255 12.54 152.10001 140
256 12.55 166.8 139.8
257 12.56 159 139.5
258 12.57 198.39999 139.3
259 12.58 148.10001 139.10001
260 12.59 160.60001 138.8
261 12.6 161 138.60001
262 12.61 146.60001 138.3
263 12.62 152.10001 138.10001
264 12.63 145.5 137.89999
265 12.64 127.7 137.60001
266 12.65 152.3 137.39999
267 12.66 143.7 137.2
268 12.67 170.7 137
269 12.68 153.10001 136.7
270 12.69 138.8 136.5
271 12.7 169.8 136.3
272 12.71 145.10001 136.10001
273 12.72 141.3 135.89999
274 12.73 133.2 135.7
275 12.74 144.8 135.5
276 12.75 178 135.2
277 12.76 153.8 135
278 12.77 153.8 134.8
279 12.78 151.7 134.60001
280 12.79 128.8 134.39999
281 12.8 164.7 134.2
282 12.81 147.10001 134
283 12.82 159.60001 133.89999
284 12.83 127.4 133.7
285 12.84 132.10001 133.5
286 12.85 160.39999 133.3
287 12.86 135.8 133.10001
288 12.87 150.7 132.89999
289 12.88 156.39999 132.7
290 12.89 141.39999 132.60001
291 12.9 147.89999 132.39999
292 12.91 119.6 132.2
293 12.92 139.5 132
294 12.93 128.8 131.89999
295 12.94 163.10001 131.7
296 12.95 135.3 131.5
297 12.96 135.2 131.3
298 12.97 145.7 131.2
299 12.98 149.2 131
300 12.99 164.2 130.89999
301 13 129.2 130.7
302 13.01 147.3 130.5
303 13.02 164.7 130.39999
304 13.03 124.3 130.2
305 13.04 125.7 130.10001
306 13.05 138.8 129.89999
307 13.06 136.60001 129.8
308 13.07 139.5 129.60001
309 13.08 178.5 129.5
310 13.09 157.5 129.3
311 13.1 140 129.2
312 13.11 149.5 129
313 13.12 126.2 128.89999
314 13.13 149.7 128.7
315 13.14 150.89999 128.60001
316 13.15 128.60001 128.39999
317 13.16 133 128.3
318 13.17 121.3 128.2
319 13.18 124.2 128
320 13.19 157.8 127.9
321 13.2 168.7 127.8
322 13.21 116.8 127.6
323 13.22 130.8 127.5
324 13.23 114.2 127.4
325 13.24 157.2 127.2
326 13.25 134.5 127.1
327 13.26 163.39999 127
328 13.27 159.2 126.8
329 13.28 97.4 126.7
330 13.29 150.8 126.6
331 13.3 154 126.5
332 13.31 131.2 126.3
333 13.32 104.3 126.2
334 13.33 129.10001 126.1
335 13.34 140.60001 126
336 13.35 113.4 125.9
337 13.36 132.7 125.7
338 13.37 142.7 125.6
339 13.38 138.89999 125.5
340 13.39 120.2 125.4
341 13.4 111.3 125.3
342 13.41 127.7 125.1
343 13.42 124.9 125
344 13.43 130 124.9
345 13.44 129.5 124.8
346 13.45 134.89999 124.7
347 13.46 126.6 124.6
348 13.47 128.5 124.5
349 13.48 130.5 124.4
350 13.49 145.39999 124.2
351 13.5 121.5 124.1
352 13.51 101.5 124
353 13.52 124 123.9
354 13.53 111.6 123.8
355 13.54 134.10001 123.7
356 13.55 132 123.6
357 13.56 116.5 123.5
358 13.57 130.7 123.4
359 13.58 121.9 123.3
360 13.59 122.2 123.2
361 13.6 146.60001 123.1
362 13.61 106.2 123
363 13.62 105.9 122.9
364 13.63 114.6 122.7
365 13.64 119.8 122.6
366 13.65 116.1 122.5
367 13.66 157.60001 122.4
368 13.67 138.10001 122.3
369 13.68 116.5 122.2
370 13.69 148.39999 122.1
371 13.7 103.4 122
372 13.71 142.60001 121.9
373 13.72 120.5 121.8
374 13.73 144.3 121.7
375 13.74 158.89999 121.6
376 13.75 133.3 121.5
377 13.76 140.89999 121.4
378 13.77 114.7 121.3
379 13.78 101.2 121.2
380 13.79 152.7 121.1
381 13.8 106.4 121
382 13.81 124.1 120.9
383 13.82 136.10001 120.8
384 13.83 122.5 120.7
385 13.84 119.2 120.6
386 13.85 130.89999 120.5
387 13.86 140.89999 120.4
388 13.87 89.5 120.3
389 13.88 117.8 120.2
390 13.89 142.3 120
391 13.9 82.9 119.9
392 13.91 115.6 119.8
393 13.92 135.7 119.7
394 13.93 114.5 119.6
395 13.94 120.5 119.5
396 13.95 138.8 119.4
397 13.96 96.7 119.3
398 13.97 115.6 119.2
399 13.98 108.3 119.1
400 13.99 111.8 119
401 14 110 118.9
402 14.01 139.60001 118.8
403 14.02 111.6 118.7
404 14.03 87.3 118.5
405 14.04 138.5 118.4
406 14.05 111.2 118.3
407 14.06 125.5 118.2
408 14.07 110.2 118.1
409 14.08 119.8 118
410 14.09 93.8 117.9
411 14.1 130.2 117.7
412 14.11 100.5 117.6
413 14.12 133.10001 117.5
414 14.13 126.5 117.4
415 14.14 119.7 117.3
416 14.15 138.5 117.2
417 14.16 116.4 117
418 14.17 113.7 116.9
419 14.18 111.1 116.8
420 14.19 93.1 116.7
421 14.2 125.8 116.6
422 14.21 117.6 116.4
423 14.22 98 116.3
424 14.23 105.8 116.2
425 14.24 138.60001 116.1
426 14.25 128.3 115.9
427 14.26 113.1 115.8
428 14.27 115.6 115.7
429 14.28 114.5 115.6
430 14.29 90.7 115.4
431 14.3 126.7 115.3
432 14.31 116.3 115.2
433 14.32 135.39999 115
434 14.33 87.2 114.9
435 14.34 109.2 114.8
436 14.35 129.8 114.7
437 14.36 125.5 114.5
438 14.37 105.9 114.4
439 14.38 95.1 114.3
440 14.39 100.4 114.1
441 14.4 111 114
442 14.41 125.2 113.9
443 14.42 102.1 113.7
444 14.43 136.60001 113.6
445 14.44 110.9 113.4
446 14.45 124 113.3
447 14.46 93.6 113.2
448 14.47 83.3 113
449 14.48 112.9 112.9
450 14.49 99.7 112.8
451 14.5 98.9 112.6
452 14.51 109.7 112.5
453 14.52 124.2 112.3
454 14.53 116.1 112.2
455 14.54 121.7 112.1
456 14.55 109.5 111.9
457 14.56 91.3 111.8
458 14.57 102.8 111.6
459 14.58 103.3 111.5
460 14.59 114.3 111.3
461 14.6 104 111.2
462 14.61 92.1 111
463 14.62 100.4 110.9
464 14.63 94.1 110.8
465 14.64 122.6 110.6
466 14.65 86 110.5
467 14.66 107.5 110.3
468 14.67 102.5 110.2
469 14.68 126.1 110
470 14.69 96.8 109.9
471 14.7 121.2 109.7
472 14.71 101.5 109.6
473 14.72 156.60001 109.4
474 14.73 106.3 109.3
475 14.74 121.7 109.1
476 14.75 112.4 109
477 14.76 118.5 108.8
478 14.77 104.9 108.7
479 14.78 119.5 108.5
480 14.79 94.8 108.4
481 14.8 112.8 108.2
482 14.81 120 108.1
483 14.82 91.7 107.9
484 14.83 84.8 107.8
485 14.84 94.5 107.6
486 14.85 124.8 107.4
487 14.86 102.3 107.3
488 14.87 104.9 107.1
489 14.88 110.6 107
490 14.89 77.7 106.8
491 14.9 92.1 106.7
492 14.91 94.2 106.5
493 14.92 82.7 106.4
494 14.93 95.4 106.2
495 14.94 101.6 106
496 14.95 104.1 105.9
497 14.96 112.3 105.7
498 14.97 112.3 105.6
499 14.98 138 105.4
500 14.99 90.1 105.2
501 15 96.7 105.1
502 15.01 112.1 104.9
503 15.02 103 104.8
504 15.03 107.2 104.6
505 15.04 93.7 104.4
506 15.05 99.9 104.3
507 15.06 108 104.1
508 15.07 99.8 104
509 15.08 103.6 103.8
510 15.09 109.2 103.6
511 15.1 104.4 103.5
512 15.11 108 103.3
513 15.12 96.4 103.2
514 15.13 107.8 103
515 15.14 107.7 102.8
516 15.15 102.3 102.7
517 15.16 117.3 102.5
518 15.17 86.4 102.3
519 15.18 112.7 102.2
520 15.19 89.6 102
521 15.2 121.8 101.9
522 15.21 86 101.7
523 15.22 124.5 101.5
524 15.23 73.2 101.4
525 15.24 107.3 101.2
526 15.25 94.1 101
527 15.26 78.1 100.9
528 15.27 92.4 100.7
529 15.28 96 100.5
530 15.29 110.1 100.4
531 15.3 89.4 100.2
532 15.31 115.3 100
533 15.32 85.6 99.9
534 15.33 107.9 99.7
535 15.34 113.3 99.5
536 15.35 124.6 99.4
537 15.36 95.8 99.2
538 15.37 91.4 99
539 15.38 127 98.9
540 15.39 114.9 98.7
541 15.4 92 98.5
542 15.41 85.3 98.4
543 15.42 85.3 98.2
544 15.43 102.8 98
545 15.44 99.4 97.9
546 15.45 112.6 97.7
547 15.46 95 97.5
548 15.47 91.7 97.4
549 15.48 110.3 97.2
550 15.49 107 97
551 15.5 88.5 96.9
552 15.51 94.9 96.7
553 15.52 88 96.5
554 15.53 86.8 96.4
555 15.54 94.4 96.2
556 15.55 78.5 96
557 15.56 109.9 95.9
558 15.57 68.7 95.7
559 15.58 70 95.5
560 15.59 90.9 95.4
561 15.6 97.3 95.2
562 15.61 105.7 95
563 15.62 93.8 94.9
564 15.63 87.3 94.7
565 15.64 96.9 94.5
566 15.65 95.4 94.4
567 15.66 93.9 94.2
568 15.67 101.7 94
569 15.68 57.2 93.8
570 15.69 105.6 93.7
571 15.7 86 93.5
572 15.71 109.8 93.3
573 15.72 76.5 93.2
574 15.73 115.4 93
575 15.74 88.6 92.8
576 15.75 107.6 92.7
577 15.76 96.5 92.5
578 15.77 91.7 92.3
579 15.78 94.9 92.2
580 15.79 77.1 92
581 15.8 80.8 91.8
582 15.81 83.6 91.7
583 15.82 78 91.5
584 15.83 107.9 91.3
585 15.84 108.4 91.2
586 15.85 97.2 91
587 15.86 108.7 90.8
588 15.87 92.3 90.7
589 15.88 88.2 90.5
590 15.89 86.3 90.3
591 15.9 86.6 90.2
592 15.91 80.3 90
593 15.92 113.6 89.8
594 15.93 106.5 89.7
595 15.94 78.3 89.5
596 15.95 83.3 89.4
597 15.96 100.7 89.2
598 15.97 98.2 89
599 15.98 89.7 88.9
600 15.99 100.9 88.7
601 16 107.4 88.5
602 16.01 81.6 88.4
603 16.02 103.1 88.2
604 16.03 98.6 88
605 16.04 93.3 87.9
606 16.05 90.1 87.7
607 16.06 69.1 87.5
608 16.07 96.9 87.4
609 16.08 99.7 87.2
610 16.09 87.5 87.1
611 16.1 89 86.9
612 16.11 92.2 86.7
613 16.12 87.4 86.6
614 16.13 80.9 86.4
615 16.14 87.2 86.3
616 16.15 80.6 86.1
617 16.16 121.3 85.9
618 16.17 90 85.8
619 16.18 77.3 85.6
620 16.19 88.2 85.5
621 16.2 91.6 85.3
622 16.21 115.4 85.1
623 16.22 102 85
624 16.23 82 84.8
625 16.24 94.5 84.7
626 16.25 103.3 84.5
627 16.26 105.1 84.3
628 16.27 89.1 84.2
629 16.28 97.2 84
630 16.29 96 83.9
631 16.3 80.3 83.7
632 16.31 101.7 83.6
633 16.32 80.3 83.4
634 16.33 63.2 83.2
635 16.34 74 83.1
636 16.35 89.8 82.9
637 16.36 83.2 82.8
638 16.37 84.8 82.6
639 16.38 72.8 82.5
640 16.39 106.3 82.3
641 16.4 98.8 82.2
642 16.41 103 82
643 16.42 90.7 81.9
644 16.43 111 81.7
645 16.44 94.9 81.6
646 16.45 99.8 81.4
647 16.46 82.9 81.3
648 16.47 72 81.1
649 16.48 109.2 81
650 16.49 82.5 80.8
651 16.5 91.8 80.7
652 16.51 93.7 80.5
653 16.52 86.3 80.4
654 16.53 79.4 80.2
655 16.54 102.3 80.1
656 16.55 74.7 79.9
657 16.56 77.7 79.8
658 16.57 85.4 79.6
659 16.58 109.9 79.5
660 16.59 91.7 79.3
661 16.6 66.9 79.2
662 16.61 71.6 79
663 16.62 103.7 78.9
664 16.63 82.2 78.8
665 16.64 105.4 78.6
666 16.65 102.4 78.5
667 16.66 80.7 78.3
668 16.67 91 78.2
669 16.68 82 78.1
670 16.69 85.2 77.9
671 16.7 88.4 77.8
672 16.71 65.2 77.6
673 16.72 100.2 77.5
674 16.73 102.8 77.4
675 16.74 92.9 77.2
676 16.75 77.2 77.1
677 16.76 69.7 76.9
678 16.77 96.3 76.8
679 16.78 77.5 76.7
680 16.79 78.3 77.1
681 16.8 84.7 77
682 16.81 87.9 76.9
683 16.82 83.3 76.7
684 16.83 83.2 76.6
685 16.84 101.2 76.5
686 16.85 75.8 76.4
687 16.86 85.9 76.3
688 16.87 76.7 76.2
689 16.88 85.4 76.1
690 16.89 87.5 76
691 16.9 87.4 75.9
692 16.91 60.3 75.8
693 16.92 86.8 75.7
694 16.93 90.8 75.6
695 16.94 90 75.5
696 16.95 76.6 75.5
697 16.96 78.1 75.4
698 16.97 82.4 75.3
699 16.98 90.4 75.2
700 16.99 82.4 75.2
701 17 81.1 75.1
702 17.01 76.3 75.1
703 17.02 79.6 75
704 17.03 97.7 75
705 17.04 95.7 74.9
706 17.05 86.8 74.9
707 17.06 85.6 74.9
708 17.07 66 74.9
709 17.08 81.9 74.9
710 17.09 65.8 74.9
711 17.1 81.3 75
712 17.11 99.8 75
713 17.12 77.7 75.1
714 17.13 53.9 75.2
715 17.14 83.5 75.3
716 17.15 108.8 75.5
717 17.16 98.8 75.7
718 17.17 83.4 75.9
719 17.18 92.3 76.2
720 17.19 86.2 76.6
721 17.2 90.9 77
722 17.21 108.7 77.5
723 17.22 69.8 78.2
724 17.23 92.1 79
725 17.24 83.2 80
726 17.25 78.8 81.2
727 17.26 94.5 82.8
728 17.27 96.6 84.8
729 17.28 99.3 87.4
730 17.29 126.9 90.9
731 17.3 90.6 95.6
732 17.31 143.60001 102.5
733 17.32 196.7 113.2
734 17.33 256.29999 134.10001
735 17.34 324.5 184.8
736 17.35 641.5 309.60001
737 17.36 970.40002 691
738 17.37 1712.40002 1951.30005
739 17.38 3141 3815.8999
740 17.39 5046 4563.3999
741 17.4 1385.80005 1699
742 17.41 279.5 185.39999
743 17.42 131.2 82
744 17.43 141.3 112.2
745 17.44 102 121.9
746 17.45 80.8 114.4
747 17.46 88.6 104.4
748 17.47 105 96.5
749 17.48 81.2 90.8
750 17.49 78.1 86.6
751 17.5 67.7 83.4
752 17.51 98.8 81
753 17.52 81.9 79
754 17.53 76.3 77.4
755 17.54 75.3 76.1
756 17.55 67.8 75
757 17.56 81 74.1
758 17.57 73.3 73.3
759 17.58 86.5 72.6
760 17.59 106.5 72
761 17.6 74.9 71.5
762 17.61 79.7 71
763 17.62 87.8 70.6
764 17.63 61.2 70.2
765 17.64 59.9 69.8
766 17.65 70.4 69.5
767 17.66 93.9 69.2
768 17.67 80.7 68.9
769 17.68 83.6 68.7
770 17.69 74.8 68.4
771 17.7 71.9 68.2
772 17.71 76.4 68
773 17.72 101.3 67.8
774 17.73 77.6 67.6
775 17.74 71.3 67.4
776 17.75 76.3 67.2
777 17.76 67.4 67.1
778 17.77 68.4 66.9
779 17.78 97.4 66.8
780 17.79 73.4 66.6
781 17.8 62.6 66.5
782 17.81 77.6 66.3
783 17.82 74.5 66.2
784 17.83 68.3 66
785 17.84 77 65.9
786 17.85 58 65.8
787 17.86 62.6 65.7
788 17.87 56.5 65.5
789 17.88 74.2 65.4
790 17.89 64 65.3
791 17.9 73.9 65.2
792 17.91 76.1 65.1
793 17.92 91.4 65
794 17.93 68 64.8
795 17.94 76.7 64.7
796 17.95 69.8 64.6
797 17.96 83.9 64.5
798 17.97 65.2 64.4
799 17.98 75 64.3
800 17.99 71.1 64.2
801 18 78.1 63.6
802 18.01 77.2 63.5
803 18.02 59.2 63.4
804 18.03 76.9 63.4
805 18.04 69.3 63.3
806 18.05 101.1 63.2
807 18.06 89.5 63.1
808 18.07 68.1 63
809 18.08 85.3 63
810 18.09 78.2 62.9
811 18.1 75.3 62.8
812 18.11 63.5 62.7
813 18.12 60.8 62.7
814 18.13 70.5 62.6
815 18.14 67.6 62.5
816 18.15 78.3 62.4
817 18.16 67.9 62.4
818 18.17 73.4 62.3
819 18.18 69.3 62.2
820 18.19 59.3 62.1
821 18.2 64.7 62.1
822 18.21 72.1 62
823 18.22 83.2 61.9
824 18.23 86.9 61.8
825 18.24 77.7 61.8
826 18.25 95.1 61.7
827 18.26 93.3 61.6
828 18.27 82 61.6
829 18.28 63.8 61.5
830 18.29 60.3 61.4
831 18.3 67.1 61.3
832 18.31 68.9 61.3
833 18.32 68 61.2
834 18.33 70.2 61.1
835 18.34 76.5 61.1
836 18.35 65.8 61
837 18.36 77.7 60.9
838 18.37 64.5 60.9
839 18.38 67.5 60.8
840 18.39 77.6 60.7
841 18.4 68.3 60.7
842 18.41 62.8 60.6
843 18.42 67.5 60.5
844 18.43 54.3 60.5
845 18.44 74.4 60.4
846 18.45 64.6 60.3
847 18.46 59.7 60.3
848 18.47 63.1 60.2
849 18.48 67 60.1
850 18.49 66.6 60.1
851 18.5 64.4 60
852 18.51 58.5 59.9
853 18.52 74.6 59.9
854 18.53 77.1 59.8
855 18.54 75.7 59.8
856 18.55 59.9 59.7
857 18.56 71.3 59.6
858 18.57 82.8 59.6
859 18.58 86.8 59.5
860 18.59 83.5 59.5
861 18.6 79.3 59.4
862 18.61 49.6 59.3
863 18.62 46.5 59.3
864 18.63 77.9 59.2
865 18.64 72.4 59.2
866 18.65 68.6 59.1
867 18.66 78.3 59
868 18.67 65.3 59
869 18.68 65.3 58.9
870 18.69 73.9 58.9
871 18.7 69.4 58.8
872 18.71 59.4 58.8
873 18.72 69.3 58.7
874 18.73 70.5 58.6
875 18.74 76.5 58.6
876 18.75 80.9 58.5
877 18.76 62.1 58.5
878 18.77 75.6 58.4
879 18.78 68.6 58.4
880 18.79 69.6 58.3
881 18.8 73.6 58.3
882 18.81 73.2 58.2
883 18.82 64.8 58.2
884 18.83 86.7 58.1
885 18.84 66.5 58.1
886 18.85 57.7 58
887 18.86 70.7 57.9
888 18.87 86.2 57.9
889 18.88 60.5 57.8
890 18.89 70.7 57.8
891 18.9 47.9 57.7
892 18.91 71.9 57.7
893 18.92 48 57.6
894 18.93 65.8 57.6
895 18.94 64.6 57.5
896 18.95 69 57.5
897 18.96 83.1 57.4
898 18.97 50.5 57.4
899 18.98 63.3 57.4
900 18.99 57.8 57.3
901 19 61.8 57.3
902 19.01 69 57.2
903 19.02 74.5 57.2
904 19.03 59.1 57.1
905 19.04 61.8 57.1
906 19.05 56.2 57
907 19.06 74.2 57
908 19.07 79.8 56.9
909 19.08 67.4 56.9
910 19.09 73 56.8
911 19.1 73 56.8
912 19.11 85.7 56.8
913 19.12 71.3 56.7
914 19.13 64.4 56.7
915 19.14 74.1 56.6
916 19.15 53.1 56.6
917 19.16 69.7 56.5
918 19.17 49.2 56.5
919 19.18 81.1 56.4
920 19.19 72.5 56.4
921 19.2 71.3 56.4
922 19.21 80.7 56.3
923 19.22 63.2 56.3
924 19.23 55.9 56.2
925 19.24 75 56.2
926 19.25 89.4 56.2
927 19.26 75.4 56.1
928 19.27 58.5 56.1
929 19.28 61.4 56
930 19.29 74.3 56
931 19.3 66.7 56
932 19.31 72.6 55.9
933 19.32 66.9 55.9
934 19.33 52.8 55.8
935 19.34 64.2 55.8
936 19.35 60.1 55.8
937 19.36 69.9 55.7
938 19.37 68.2 55.7
939 19.38 73.3 55.7
940 19.39 57 55.6
941 19.4 61.5 55.6
942 19.41 79.1 55.5
943 19.42 77.6 55.5
944 19.43 84.8 55.5
945 19.44 83.5 55.4
946 19.45 86.3 55.4
947 19.46 95.7 55.4
948 19.47 92.8 55.3
949 19.48 96.9 55.3
950 19.49 99.5 56.6
951 19.5 72.1 56.6
952 19.51 74.7 56.6
953 19.52 70.6 56.6
954 19.53 73.3 56.6
955 19.54 86.2 56.7
956 19.55 72.2 56.7
957 19.56 75.1 56.7
958 19.57 79 56.7
959 19.58 67.9 56.8
960 19.59 82.9 56.8
961 19.6 78.9 56.9
962 19.61 73.1 56.9
963 19.62 54.1 57
964 19.63 65.2 57
965 19.64 56.8 57.1
966 19.65 52.5 57.2
967 19.66 49.8 57.3
968 19.67 76.1 57.3
969 19.68 59.5 57.4
970 19.69 63.5 57.5
971 19.7 55.3 57.7
972 19.71 64.8 57.8
973 19.72 66.7 57.9
974 19.73 70.3 58.1
975 19.74 73 58.3
976 19.75 74.3 58.4
977 19.76 76.9 58.7
978 19.77 63.5 58.9
979 19.78 64.6 59.1
980 19.79 63.5 59.4
981 19.8 59.5 59.7
982 19.81 56.7 60.1
983 19.82 54.9 60.5
984 19.83 56.4 60.9
985 19.84 68.9 61.4
986 19.85 70.3 62
987 19.86 63.4 62.6
988 19.87 71.6 63.3
989 19.88 60.8 64.1
990 19.89 61.9 65.1
991 19.9 85.3 66.1
992 19.91 90.9 67.4
993 19.92 75.1 68.9
994 19.93 74.3 70.6
995 19.94 77.1 72.7
996 19.95 70.1 75.1
997 19.96 80.9 78.2
998 19.97 66.1 81.9
999 19.98 86.6 86.6
1000 19.99 113.3 92.5
1001 20 89.1 100.3
1002 20.01 174.89999 110.6
1003 20.02 160.2 124.9
1004 20.03 229.60001 145.8
1005 20.04 319.10001 181.7
1006 20.05 475.89999 258.70001
1007 20.06 832.20001 441.39999
1008 20.07 1423.30005 887.40002
1009 20.08 2431 2378.69995
1010 20.09 5025.2002 5848.2002
1011 20.1 10619.7002 9783.59961
1012 20.11 7731.1001 7905.5
1013 20.12 1444.5 1878.30005
1014 20.13 459.60001 207.60001
1015 20.14 232.8 139.10001
1016 20.15 159.2 181.7
1017 20.16 118.8 181.3
1018 20.17 113.1 158.2
1019 20.18 74.3 135.3
1020 20.19 72.3 118.1
1021 20.2 55.9 105.7
1022 20.21 69.5 96.5
1023 20.22 69.5 89.5
1024 20.23 76.2 84
1025 20.24 64 79.7
1026 20.25 66.8 76.3
1027 20.26 65.6 73.4
1028 20.27 71.2 71.1
1029 20.28 50.4 69.1
1030 20.29 57.1 67.4
1031 20.3 53.2 66
1032 20.31 81.2 64.8
1033 20.32 53.4 63.7
1034 20.33 70.6 62.8
1035 20.34 61.1 62
1036 20.35 47.9 61.3
1037 20.36 69.9 60.6
1038 20.37 54.2 60
1039 20.38 63.8 59.5
1040 20.39 46.1 59.1
1041 20.4 59.7 58.6
1042 20.41 60 58.3
1043 20.42 46.2 57.9
1044 20.43 61 57.6
1045 20.44 58.7 57.3
1046 20.45 46.2 57.1
1047 20.46 55.9 56.8
1048 20.47 61 56.6
1049 20.48 61 56.4
1050 20.49 61.1 56.2
1051 20.5 55.6 56
1052 20.51 77.4 55.8
1053 20.52 59.4 55.7
1054 20.53 55.7 55.5
1055 20.54 40.7 55.4
1056 20.55 60.9 55.3
1057 20.56 73.1 55.1
1058 20.57 59.7 55
1059 20.58 58.3 54.9
1060 20.59 51.3 54.8
1061 20.6 67.7 54.7
1062 20.61 60.9 54.6
1063 20.62 59.4 54.5
1064 20.63 60.9 54.4
1065 20.64 52.9 54.4
1066 20.65 53 54.3
1067 20.66 70.6 54.2
1068 20.67 52.8 54.1
1069 20.68 59.5 54.1
1070 20.69 76.9 54
1071 20.7 68.9 53.9
1072 20.71 64.3 53.9
1073 20.72 55.4 53.8
1074 20.73 53.9 52.5
1075 20.74 56.8 52.5
1076 20.75 54.1 52.5
1077 20.76 67.5 52.5
1078 20.77 43.3 52.5
1079 20.78 56.5 52.4
1080 20.79 40.3 52.4
1081 20.8 47.1 52.4
1082 20.81 66 52.4
1083 20.82 48.5 52.4
1084 20.83 52.7 52.4
1085 20.84 56.5 52.4
1086 20.85 54.2 52.4
1087 20.86 44.2 52.4
1088 20.87 39.1 52.3
1089 20.88 57.9 52.3
1090 20.89 60.8 52.3
1091 20.9 39 52.3
1092 20.91 48.3 52.3
1093 20.92 67 52.3
1094 20.93 44.4 52.3
1095 20.94 40.3 52.3
1096 20.95 79.2 52.3
1097 20.96 61.9 52.3
1098 20.97 49.5 52.2
1099 20.98 67.1 52.2
1100 20.99 49.6 52.2
1101 21 57.8 52.2
1102 21.01 50.8 52.2
1103 21.02 78.7 52.2
1104 21.03 48.5 52.2
1105 21.04 48.5 52.2
1106 21.05 52.2 52.2
1107 21.06 50.7 52.2
1108 21.07 56.2 52.1
1109 21.08 64.3 52.1
1110 21.09 56.1 52.1
1111 21.1 54.9 52.1
1112 21.11 68.2 52.1
1113 21.12 52.3 52.1
1114 21.13 62.9 52.1
1115 21.14 57.8 52.1
1116 21.15 46.8 52.1
1117 21.16 56.2 52.1
1118 21.17 64.2 52.1
1119 21.18 58.4 52.1
1120 21.19 44.4 52
1121 21.2 49.7 52
1122 21.21 53.4 52
1123 21.22 48.2 52
1124 21.23 53.2 52
1125 21.24 65.2 52
1126 21.25 60.1 52
1127 21.26 52.2 52
1128 21.27 66.9 52
1129 21.28 64 52
1130 21.29 55.1 52
1131 21.3 57.4 52
1132 21.31 54.9 52
1133 21.32 43.8 52
1134 21.33 52 51.9
1135 21.34 53.4 51.9
1136 21.35 41.3 51.9
1137 21.36 69.6 51.9
1138 21.37 41.1 51.9
1139 21.38 54.5 51.9
1140 21.39 58.4 51.9
1141 21.4 67 51.9
1142 21.41 38.7 51.9
1143 21.42 48 51.9
1144 21.43 50.8 51.9
1145 21.44 39.8 51.9
1146 21.45 49 51.9
1147 21.46 51.9 51.9
1148 21.47 50.3 51.8
1149 21.48 53.4 51.8
1150 21.49 71.6 51.8
1151 21.5 51.7 51.8
1152 21.51 47.8 51.8
1153 21.52 45.3 51.8
1154 21.53 54.7 51.8
1155 21.54 44 51.8
1156 21.55 59.8 51.8
1157 21.56 46 51.8
1158 21.57 51.9 51.8
1159 21.58 60.7 51.8
1160 21.59 70.4 51.8
1161 21.6 46.6 51.8
1162 21.61 58.3 51.8
1163 21.62 45 51.8
1164 21.63 64 51.8
1165 21.64 39.8 51.7
1166 21.65 57 51.7
1167 21.66 42.6 51.7
1168 21.67 49 51.7
1169 21.68 58.8 51.7
1170 21.69 52.9 51.7
1171 21.7 68.1 51.7
1172 21.71 57.2 51.7
1173 21.72 56.9 51.7
1174 21.73 51.4 51.7
1175 21.74 48.8 51.7
1176 21.75 54.4 51.7
1177 21.76 45.2 51.7
1178 21.77 54.1 51.7
1179 21.78 39.5 51.7
1180 21.79 47.9 51.7
1181 21.8 61 51.7
1182 21.81 51.6 51.7
1183 21.82 45 51.6
1184 21.83 54.2 51.6
1185 21.84 29 51.6
1186 21.85 51.6 51.6
1187 21.86 61.9 51.6
1188 21.87 40.6 51.6
1189 21.88 35.7 51.6
1190 21.89 44.8 51.6
1191 21.9 48.7 51.6
1192 21.91 58 51.6
1193 21.92 47.1 51.6
1194 21.93 64.7 51.6
1195 21.94 59.1 51.6
1196 21.95 60.5 51.6
1197 21.96 68.6 51.6
1198 21.97 43.6 51.6
1199 21.98 44.8 51.6
1200 21.99 59.5 51.6
1201 22 47.7 51.6
1202 22.01 50.1 51.5
1203 22.02 42 51.5
1204 22.03 41 51.5
1205 22.04 51.4 51.5
1206 22.05 64.8 51.5
1207 22.06 59.4 51.5
1208 22.07 51.2 51.5
1209 22.08 50 51.5
1210 22.09 48.4 51.5
1211 22.1 46.1 51.5
1212 22.11 46.3 51.5
1213 22.12 49 51.5
1214 22.13 62.6 51.5
1215 22.14 47.1 51.5
1216 22.15 48.8 51.5
1217 22.16 31.6 51.5
1218 22.17 52.7 51.5
1219 22.18 39.6 51.5
1220 22.19 40.4 51.5
1221 22.2 48.5 51.4
1222 22.21 43.2 51.4
1223 22.22 40.7 51.4
1224 22.23 69.8 51.4
1225 22.24 49.5 51.4
1226 22.25 52.5 51.4
1227 22.26 57.8 51.4
1228 22.27 51 51.4
1229 22.28 45.9 51.4
1230 22.29 52.2 51.4
1231 22.3 43.3 51.4
1232 22.31 41.8 51.4
1233 22.32 48.5 51.4
1234 22.33 52.2 51.4
1235 22.34 64.1 51.4
1236 22.35 48.6 51.4
1237 22.36 43.3 51.4
1238 22.37 61.7 51.3
1239 22.38 47.1 51.3
1240 22.39 35.3 51.3
1241 22.4 54.8 51.3
1242 22.41 44.8 51.3
1243 22.42 69.6 51.3
1244 22.43 60.1 51.3
1245 22.44 45.7 51.3
1246 22.45 43.1 51.3
1247 22.46 43.1 51.3
1248 22.47 55 51.3
1249 22.48 45.6 51.3
1250 22.49 44 51.3
1251 22.5 57.7 51.3
1252 22.51 56.2 51.3
1253 22.52 53.4 51.2
1254 22.53 49.6 51.2
1255 22.54 58.4 51.2
1256 22.55 44.4 51.2
1257 22.56 53.7 51.2
1258 22.57 41.4 51.2
1259 22.58 56 51.2
1260 22.59 44.2 51.2
1261 22.6 36.4 51.2
1262 22.61 52.2 51.2
1263 22.62 58.6 51.2
1264 22.63 60.2 51.2
1265 22.64 47 51.2
1266 22.65 65 51.2
1267 22.66 50.8 51.1
1268 22.67 59.9 51.1
1269 22.68 43.1 51.1
1270 22.69 52.3 51.1
1271 22.7 46.9 51.1
1272 22.71 50.8 51.1
1273 22.72 48 51.1
1274 22.73 46.9 51.1
1275 22.74 32.5 51.1
1276 22.75 43 51.1
1277 22.76 56.9 51.1
1278 22.77 27.1 51.1
1279 22.78 55.9 51
1280 22.79 47 51
1281 22.8 41.7 51
1282 22.81 39.3 51
1283 22.82 53.1 51
1284 22.83 44.2 51
1285 22.84 48.1 51
1286 22.85 56.2 51
1287 22.86 41.5 51
1288 22.87 33.8 51
1289 22.88 37.5 51
1290 22.89 45.6 50.9
1291 22.9 57.3 50.9
1292 22.91 46.8 50.9
1293 22.92 45.2 50.9
1294 22.93 69.9 50.9
1295 22.94 58.4 50.9
1296 22.95 51.9 50.9
1297 22.96 66.2 50.9
1298 22.97 54.2 50.9
1299 22.98 75.2 50.9
1300 22.99 55.9 50.8
1301 23 50.7 50.8
1302 23.01 58.5 50.8
1303 23.02 38.8 50.8
1304 23.03 57.1 50.8
1305 23.04 44 50.8
1306 23.05 57 50.8
1307 23.06 55.7 50.8
1308 23.07 42.7 50.8
1309 23.08 47.8 50.7
1310 23.09 45.1 50.7
1311 23.1 58.2 50.7
1312 23.11 53 50.7
1313 23.12 44 50.7
1314 23.13 46.7 50.7
1315 23.14 42.2 50.7
1316 23.15 42.8 50.7
1317 23.16 54.3 50.6
1318 23.17 47.9 50.6
1319 23.18 44 50.6
1320 23.19 51.7 50.6
1321 23.2 51.6 50.6
1322 23.21 51.7 50.6
1323 23.22 50.4 50.6
1324 23.23 46.2 50.6
1325 23.24 50.5 50.6
1326 23.25 54.2 50.5
1327 23.26 60.4 50.5
1328 23.27 54.1 50.5
1329 23.28 50.4 50.5
1330 23.29 53.9 50.5
1331 23.3 47.8 50.5
1332 23.31 47.9 50.5
1333 23.32 48.9 50.4
1334 23.33 47.7 50.4
1335 23.34 54.3 50.4
1336 23.35 56.7 50.4
1337 23.36 51.6 50.4
1338 23.37 41.2 50.4
1339 23.38 59.5 50.4
1340 23.39 56.6 50.4
1341 23.4 43.7 50.3
1342 23.41 33.5 50.3
1343 23.42 58.9 50.3
1344 23.43 50.1 50.3
1345 23.44 32.1 50.3
1346 23.45 40 50.3
1347 23.46 56.8 50.3
1348 23.47 47.5 50.2
1349 23.48 40.1 50.2
1350 23.49 51.2 50.2
1351 23.5 42.1 50.2
1352 23.51 38.6 50.2
1353 23.52 42.5 50.2
1354 23.53 63.2 50.1
1355 23.54 39.9 50.1
1356 23.55 47.5 50.1
1357 23.56 39.8 50.1
1358 23.57 38.6 50.1
1359 23.58 36.1 50.1
1360 23.59 48.7 50.1
1361 23.6 47.4 50
1362 23.61 60.6 50
1363 23.62 44.8 50
1364 23.63 41 50
1365 23.64 42.5 50
1366 23.65 42.4 50
1367 23.66 38.5 49.9
1368 23.67 64 49.9
1369 23.68 62.6 49.9
1370 23.69 33.4 49.9
1371 23.7 46.2 49.9
1372 23.71 41.1 49.9
1373 23.72 44.9 49.9
1374 23.73 42.3 49.8
1375 23.74 36.1 49.8
1376 23.75 48.8 49.8
1377 23.76 70.5 49.8
1378 23.77 48.7 49.8
1379 23.78 54.8 49.8
1380 23.79 34.4 49.7
1381 23.8 45 49.7
1382 23.81 42.1 49.7
1383 23.82 47.4 49.7
1384 23.83 50.3 49.7
1385 23.84 45.9 49.7
1386 23.85 44.8 49.6
1387 23.86 44.8 49.6
1388 23.87 40.8 49.6
1389 23.88 51.3 49.6
1390 23.89 34.6 49.6
1391 23.9 49.6 49.5
1392 23.91 53.6 49.5
1393 23.92 62.4 49.5
1394 23.93 41 49.5
1395 23.94 52 49.5
1396 23.95 57.6 49.5
1397 23.96 57.7 49.4
1398 23.97 39.8 49.4
1399 23.98 51.1 49.4
1400 23.99 68.7 49.4
1401 24 81.5 49.4
1402 24.01 84.3 49.3
1403 24.02 71.3 49.3
1404 24.03 90.4 49.3
1405 24.04 87.1 49.3
1406 24.05 76.4 49.3
1407 24.06 74.1 49.3
1408 24.07 62.6 49.2
1409 24.08 54.8 49.2
1410 24.09 47 49.2
1411 24.1 46.2 49.2
1412 24.11 34.4 49.2
1413 24.12 42.3 49.1
1414 24.13 39.4 49.1
1415 24.14 56.1 49.1
1416 24.15 39.5 49.1
1417 24.16 39.4 49.1
1418 24.17 51.1 49
1419 24.18 51.9 49
1420 24.19 26.9 49
1421 24.2 48.8 49
1422 24.21 55.2 49
1423 24.22 33.2 48.9
1424 24.23 34.4 48.9
1425 24.24 48.5 48.9
1426 24.25 36.8 48.9
1427 24.26 42 48.9
1428 24.27 32.9 48.9
1429 24.28 46.8 48.8
1430 24.29 44.3 48.8
1431 24.3 39.4 48.8
1432 24.31 58.2 48.8
1433 24.32 43.1 48.7
1434 24.33 49.5 48.7
1435 24.34 29.2 48.7
1436 24.35 40.7 48.7
1437 24.36 54.7 48.7
1438 24.37 44.5 48.6
1439 24.38 38 48.6
1440 24.39 52 48.6
1441 24.4 56 48.6
1442 24.41 36.8 48.6
1443 24.42 40.9 48.5
1444 24.43 39.3 48.5
1445 24.44 53.5 48.5
1446 24.45 45.7 48.5
1447 24.46 31.8 48.5
1448 24.47 36.7 48.4
1449 24.48 48.1 48.4
1450 24.49 35.4 48.4
1451 24.5 43 48.4
1452 24.51 45.4 48.4
1453 24.52 39.5 48.3
1454 24.53 27.9 48.3
1455 24.54 45.8 48.3
1456 24.55 41.6 48.3
1457 24.56 40.4 48.2
1458 24.57 38.3 48.2
1459 24.58 39.4 48.2
1460 24.59 32.8 48.2
1461 24.6 59.5 48.2
1462 24.61 42 48.1
1463 24.62 49.5 48.1
1464 24.63 47 48.1
1465 24.64 34.2 48.1
1466 24.65 31.6 48
1467 24.66 35.4 48
1468 24.67 37.8 48
1469 24.68 59.4 48
1470 24.69 45.5 48
1471 24.7 48.2 47.9
1472 24.71 37.6 47.9
1473 24.72 45.6 47.9
1474 24.73 37.9 47.9
1475 24.74 30.3 47.8
1476 24.75 39.2 47.8
1477 24.76 29 47.8
1478 24.77 30.2 47.8
1479 24.78 31.6 47.8
1480 24.79 45.2 47.7
1481 24.8 37.9 47.7
1482 24.81 37.9 47.7
1483 24.82 38 47.7
1484 24.83 48.1 47.6
1485 24.84 37.7 47.6
1486 24.85 32.8 47.6
1487 24.86 35.4 47.6
1488 24.87 40.4 47.5
1489 24.88 27.9 47.5
1490 24.89 39.3 47.5
1491 24.9 47.9 47.5
1492 24.91 40.5 47.4
1493 24.92 39.2 47.4
1494 24.93 51.8 47.4
1495 24.94 35.4 47.4
1496 24.95 47.9 47.4
1497 24.96 46.7 47.3
1498 24.97 36.5 47.3
1499 24.98 50.3 47.3
1500 24.99 44 47.3
1501 25 51.7 47.2
1502 25.01 41.7 47.2
1503 25.02 35.3 47.2
1504 25.03 44.1 47.2
1505 25.04 45.5 47.1
1506 25.05 49 47.1
1507 25.06 25 47.1
1508 25.07 47.7 47.1
1509 25.08 28.8 47
1510 25.09 30.2 47
1511 25.1 34.1 47
1512 25.11 45.1 47
1513 25.12 40.3 46.9
1514 25.13 28.9 46.9
1515 25.14 43.1 46.9
1516 25.15 37.7 46.9
1517 25.16 40 46.8
1518 25.17 32.7 46.8
1519 25.18 42.7 46.8
1520 25.19 40.1 46.8
1521 25.2 40.6 46.7
1522 25.21 43.9 46.7
1523 25.22 25.2 46.7
1524 25.23 45.2 46.7
1525 25.24 47.8 46.6
1526 25.25 37.6 46.6
1527 25.26 48.7 46.6
1528 25.27 47.7 46.6
1529 25.28 32.6 46.5
1530 25.29 33.9 46.5
1531 25.3 46.2 46.5
1532 25.31 39.1 46.5
1533 25.32 52.6 46.4
1534 25.33 32.7 46.4
1535 25.34 36.5 46.4
1536 25.35 38.8 46.4
1537 25.36 50.1 46.3
1538 25.37 59.1 46.3
1539 25.38 27.7 46.3
1540 25.39 28.8 46.3
1541 25.4 34 46.2
1542 25.41 40.2 46.2
1543 25.42 41.5 46.2
1544 25.43 45 46.2
1545 25.44 26.4 46.1
1546 25.45 38.8 46.1
1547 25.46 43.6 46.1
1548 25.47 35.1 46
1549 25.48 53.8 46
1550 25.49 37.6 46
1551 25.5 26.3 46
1552 25.51 35 45.9
1553 25.52 56.2 45.9
1554 25.53 43.8 45.9
1555 25.54 37.4 45.9
1556 25.55 32.5 45.8
1557 25.56 40.2 45.8
1558 25.57 54.8 45.8
1559 25.58 36.3 45.8
1560 25.59 33.6 45.7
1561 25.6 48.9 45.7
1562 25.61 33.6 45.7
1563 25.62 46.3 45.6
1564 25.63 47.5 45.6
1565 25.64 43.6 45.6
1566 25.65 28.7 45.6
1567 25.66 42.4 45.5
1568 25.67 23.8 45.5
1569 25.68 44.9 45.5
1570 25.69 25 45.5
1571 25.7 33.8 45.4
1572 25.71 40.1 45.4
1573 25.72 44.8 45.4
1574 25.73 20 45.4
1575 25.74 49.8 45.3
1576 25.75 46.2 45.3
1577 25.76 26.2 45.3
1578 25.77 47.3 45.2
1579 25.78 32.4 45.2
1580 25.79 22.4 45.2
1581 25.8 32.3 45.2
1582 25.81 38.8 45.1
1583 25.82 46.4 45.1
1584 25.83 37.1 45.1
1585 25.84 30.1 45
1586 25.85 33.6 45
1587 25.86 38.6 45
1588 25.87 48.5 45
1589 25.88 29.8 44.9
1590 25.89 26.3 44.9
1591 25.9 34.9 44.9
1592 25.91 41.2 44.9
1593 25.92 48.5 44.8
1594 25.93 39.8 44.8
1595 25.94 36.2 44.8
1596 25.95 37.4 44.7
1597 25.96 41 44.7
1598 25.97 27.4 44.7
1599 25.98 39.8 44.7
1600 25.99 37.4 44.6
1601 26 36.3 44.6
1602 26.01 31 44.6
1603 26.02 39.8 44.5
1604 26.03 43.5 44.5
1605 26.04 35 45
1606 26.05 33.3 45
1607 26.06 41.2 45
1608 26.07 48.6 45
1609 26.08 51.2 44.9
1610 26.09 55.1 44.9
1611 26.1 42.3 44.9
1612 26.11 31 44.9
1613 26.12 43.4 44.9
1614 26.13 40 44.9
1615 26.14 32.4 44.9
1616 26.15 41.1 44.9
1617 26.16 23.8 44.9
1618 26.17 46.2 44.9
1619 26.18 31.2 44.9
1620 26.19 32.4 44.9
1621 26.2 46 44.9
1622 26.21 27.3 44.9
1623 26.22 51.1 44.9
1624 26.23 34.8 44.9
1625 26.24 42.4 45
1626 26.25 51.1 45
1627 26.26 28.6 45
1628 26.27 41 45
1629 26.28 37.1 45.1
1630 26.29 44.7 45.1
1631 26.3 34.9 45.1
1632 26.31 44.8 45.2
1633 26.32 37.6 45.2
1634 26.33 45.9 45.3
1635 26.34 32.5 45.3
1636 26.35 37.3 45.4
1637 26.36 30.9 45.5
1638 26.37 34.7 45.6
1639 26.38 38.3 45.7
1640 26.39 55 45.8
1641 26.4 27.4 45.9
1642 26.41 33.5 46.1
1643 26.42 32.3 46.2
1644 26.43 39.8 46.4
1645 26.44 33.4 46.6
1646 26.45 34.7 46.8
1647 26.46 37.3 47.1
1648 26.47 52 47.4
1649 26.48 33.2 47.8
1650 26.49 27.2 48.2
1651 26.5 46 48.7
1652 26.51 50.8 49.3
1653 26.52 34.7 49.9
1654 26.53 54.6 50.7
1655 26.54 35.7 51.7
1656 26.55 43.4 52.9
1657 26.56 52.1 54.3
1658 26.57 56.8 56.1
1659 26.58 51.7 58.4
1660 26.59 68.3 61.3
1661 26.6 73.4 65.1
1662 26.61 61.7 70.3
1663 26.62 92.5 77.7
1664 26.63 124.9 89.6
1665 26.64 143.89999 112.6
1666 26.65 217.3 162.39999
1667 26.66 305.79999 269.29999
1668 26.67 627.79999 546.90002
1669 26.68 1371.30005 1297.69995
1670 26.69 2607.19995 2497.8999
1671 26.7 3364.19995 3272.30005
1672 26.71 1400.90002 1775.69995
1673 26.72 363.89999 410.89999
1674 26.73 143.3 112.7
1675 26.74 84.1 93.2
1676 26.75 83.1 97.3
1677 26.76 58 92.2
1678 26.77 56.6 82.8
1679 26.78 58.2 74.3
1680 26.79 34.5 67.9
1681 26.8 58.2 63.2
1682 26.81 50.7 59.6
1683 26.82 32.1 56.9
1684 26.83 38.2 54.7
1685 26.84 38.4 53
1686 26.85 33.5 51.6
1687 26.86 33.3 50.4
1688 26.87 29.8 49.5
1689 26.88 34.5 48.6
1690 26.89 34.5 47.9
1691 26.9 41.9 47.3
1692 26.91 47.9 46.8
1693 26.92 35.8 46.4
1694 26.93 24.6 45.9
1695 26.94 44.1 45.6
1696 26.95 34.6 45.3
1697 26.96 42.3 45
1698 26.97 37 44.7
1699 26.98 19.8 44.5
1700 26.99 44.2 44.3
1701 27 36.9 44.1
1702 27.01 43.2 43.9
1703 27.02 30.8 43.7
1704 27.03 33.4 43.6
1705 27.04 33.4 43.4
1706 27.05 28.3 43.3
1707 27.06 27.2 43.1
1708 27.07 38.1 43
1709 27.08 32.1 42.9
1710 27.09 32.1 42.8
1711 27.1 43.3 42.7
1712 27.11 41.9 42.6
1713 27.12 35.8 42.5
1714 27.13 37.3 42.4
1715 27.14 29.5 42.3
1716 27.15 49.1 42.3
1717 27.16 34.6 42.2
1718 27.17 33.4 42.1
1719 27.18 33.2 42
1720 27.19 54.1 42
1721 27.2 25.9 41.9
1722 27.21 36.1 41.8
1723 27.22 30.8 41.8
1724 27.23 29.6 41.7
1725 27.24 28.5 41.7
1726 27.25 29.4 41.6
1727 27.26 34.5 41.6
1728 27.27 43 41.5
1729 27.28 40.5 41.4
1730 27.29 32.2 41.4
1731 27.3 42.8 41.3
1732 27.31 44.4 41.3
1733 27.32 43.1 41.2
1734 27.33 30.9 41.2
1735 27.34 39.3 41.1
1736 27.35 30.9 41.1
1737 27.36 27.1 41
1738 27.37 28.2 40.5
1739 27.38 33.3 40.5
1740 27.39 35.7 40.5
1741 27.4 32 40.4
1742 27.41 31.9 40.4
1743 27.42 34.6 40.4
1744 27.43 25.8 40.3
1745 27.44 35.7 40.3
1746 27.45 30.6 40.3
1747 27.46 30.6 40.2
1748 27.47 34.5 40.2
1749 27.48 39.4 40.2
1750 27.49 41.8 40.1
1751 27.5 31.9 40.1
1752 27.51 33.1 40.1
1753 27.52 32 40.1
1754 27.53 35.7 40
1755 27.54 29.5 40
1756 27.55 36.9 40
1757 27.56 32 39.9
1758 27.57 33.2 39.9
1759 27.58 28.3 39.9
1760 27.59 41.6 39.8
1761 27.6 31.8 39.8
1762 27.61 40.4 39.8
1763 27.62 35.6 39.7
1764 27.63 41.5 39.7
1765 27.64 40.3 39.7
1766 27.65 42.9 39.6
1767 27.66 35.5 39.6
1768 27.67 20.9 39.6
1769 27.68 39.5 39.6
1770 27.69 35.4 39.5
1771 27.7 40.4 39.5
1772 27.71 34.4 39.5
1773 27.72 30.6 39.4
1774 27.73 36.8 39.4
1775 27.74 37.9 39.4
1776 27.75 41.9 39.3
1777 27.76 35.5 39.3
1778 27.77 32.1 39.3
1779 27.78 33.1 39.2
1780 27.79 26.9 39.2
1781 27.8 43.8 39.2
1782 27.81 39.4 39.2
1783 27.82 39.2 39.1
1784 27.83 30.6 39.1
1785 27.84 35.4 39.1
1786 27.85 41.7 39
1787 27.86 39.3 39
1788 27.87 25.7 39
1789 27.88 28.2 38.9
1790 27.89 39.1 38.9
1791 27.9 48.6 38.9
1792 27.91 58.9 40
1793 27.92 35.5 40
1794 27.93 40.4 40
1795 27.94 29.3 40
1796 27.95 55.2 40
1797 27.96 48 40
1798 27.97 51 40
1799 27.98 54 40
1800 27.99 49.2 40.1
1801 28 47.6 40.1
1802 28.01 47.5 40.1
1803 28.02 32.9 40.1
1804 28.03 45.3 40.2
1805 28.04 33.1 40.2
1806 28.05 39 40.2
1807 28.06 36.5 40.3
1808 28.07 37.9 40.3
1809 28.08 36.8 40.4
1810 28.09 31.6 40.4
1811 28.1 44.1 40.5
1812 28.11 34 40.5
1813 28.12 24.4 40.6
1814 28.13 20.8 40.7
1815 28.14 32 40.8
1816 28.15 30.5 40.9
1817 28.16 34.2 41
1818 28.17 40 41.1
1819 28.18 31.7 41.2
1820 28.19 33.2 41.3
1821 28.2 36.7 41.5
1822 28.21 41.2 41.6
1823 28.22 36.7 41.8
1824 28.23 31.7 42
1825 28.24 43.8 42.2
1826 28.25 27.9 42.5
1827 28.26 34.1 42.7
1828 28.27 30.5 43
1829 28.28 48.8 43.4
1830 28.29 31.8 43.7
1831 28.3 47.7 44.1
1832 28.31 35.4 44.6
1833 28.32 48 45.1
1834 28.33 46.3 45.7
1835 28.34 45 46.3
1836 28.35 43.8 47.1
1837 28.36 45.1 48
1838 28.37 46.2 48.9
1839 28.38 51.2 50.1
1840 28.39 52.4 51.4
1841 28.4 50.8 53
1842 28.41 73.1 54.9
1843 28.42 70.6 57.1
1844 28.43 64.2 59.8
1845 28.44 79.4 63
1846 28.45 85.4 67.1
1847 28.46 95.9 72.2
1848 28.47 90 78.8
1849 28.48 81.7 87.4
1850 28.49 141.8 99
1851 28.5 181.5 115.5
1852 28.51 193.39999 141.7
1853 28.52 292 191.5
1854 28.53 407.5 296.79999
1855 28.54 677.90002 517.70001
1856 28.55 1358.40002 1059.90002
1857 28.56 2558.69995 2513.6001
1858 28.57 4930 4959
1859 28.58 7103.6001 6979.3999
1860 28.59 3664.19995 4365.3999
1861 28.6 1069.19995 1138
1862 28.61 417.20001 246.3
1863 28.62 187.3 155.3
1864 28.63 137.60001 161.10001
1865 28.64 113.1 152.7
1866 28.65 75.7 132.5
1867 28.66 66.8 112.8
1868 28.67 53.6 97.5
1869 28.68 57.3 86.2
1870 28.69 53.5 77.7
1871 28.7 36.2 71.1
1872 28.71 47.1 66
1873 28.72 47.3 62
1874 28.73 45.2 58.7
1875 28.74 32.5 56
1876 28.75 26.6 53.7
1877 28.76 32.7 51.8
1878 28.77 38.8 50.2
1879 28.78 42.5 48.8
1880 28.79 43.8 47.6
1881 28.8 53.3 46.6
1882 28.81 49.7 45.6
1883 28.82 39 44.8
1884 28.83 35.1 44.1
1885 28.84 41.3 43.5
1886 28.85 32.7 42.9
1887 28.86 44.9 42.4
1888 28.87 30.3 41.9
1889 28.88 34 41.5
1890 28.89 38.7 41.1
1891 28.9 21.7 40.8
1892 28.91 34.1 40.4
1893 28.92 32.9 40.1
1894 28.93 30.5 39.9
1895 28.94 29 39.6
1896 28.95 39.9 39.4
1897 28.96 36.3 39.1
1898 28.97 35 38.9
1899 28.98 41.3 38.7
1900 28.99 30.2 38.6
1901 29 36.3 38.4
1902 29.01 35.1 38.2
1903 29.02 38.8 38.1
1904 29.03 27.9 37.9
1905 29.04 24.3 37.8
1906 29.05 36.4 37.7
1907 29.06 26.6 37.5
1908 29.07 36.4 37.4
1909 29.08 30.2 37.3
1910 29.09 29.2 37.2
1911 29.1 29.1 37.1
1912 29.11 24.4 37
1913 29.12 32.7 36.9
1914 29.13 47.2 36.8
1915 29.14 27.8 36.7
1916 29.15 35.2 36.6
1917 29.16 33.9 36.5
1918 29.17 26.6 36.5
1919 29.18 33.9 36.4
1920 29.19 37.2 36.3
1921 29.2 29.1 36.2
1922 29.21 27.9 36.2
1923 29.22 31.7 36.1
1924 29.23 36.5 36
1925 29.24 38.7 36
1926 29.25 25.6 35.9
1927 29.26 37.6 34.7
1928 29.27 31.6 34.7
1929 29.28 47.2 34.7
1930 29.29 39.8 34.7
1931 29.3 24.2 34.6
1932 29.31 55.8 34.6
1933 29.32 37.7 34.6
1934 29.33 27.9 34.5
1935 29.34 52.3 34.5
1936 29.35 49.9 34.5
1937 29.36 41 34.4
1938 29.37 39.9 34.4
1939 29.38 31.5 34.4
1940 29.39 37.7 34.4
1941 29.4 37.6 34.3
1942 29.41 42.2 34.3
1943 29.42 24.3 34.3
1944 29.43 37.1 34.2
1945 29.44 32.5 34.2
1946 29.45 39.8 34.2
1947 29.46 25.6 34.2
1948 29.47 27.7 34.1
1949 29.48 25.5 34.1
1950 29.49 23 34.1
1951 29.5 32.6 34
1952 29.51 19.4 34
1953 29.52 19.3 34
1954 29.53 37.4 34
1955 29.54 21.9 33.9
1956 29.55 39.8 33.9
1957 29.56 34.9 33.9
1958 29.57 21.8 33.8
1959 29.58 22.9 33.8
1960 29.59 27.8 33.8
1961 29.6 34 33.8
1962 29.61 32.7 33.7
1963 29.62 36.3 33.7
1964 29.63 30.2 33.7
1965 29.64 39.8 33.7
1966 29.65 40 33.6
1967 29.66 37.5 33.6
1968 29.67 32.5 33.6
1969 29.68 31.4 33.5
1970 29.69 25.3 33.5
1971 29.7 16.9 33.5
1972 29.71 22.9 33.5
1973 29.72 30.2 33.4
1974 29.73 27.9 33.4
1975 29.74 40.1 33.4
1976 29.75 32.5 33.3
1977 29.76 32.4 33.3
1978 29.77 30.2 33.3
1979 29.78 26.6 33.3
1980 29.79 42.2 33.2
1981 29.8 43.3 33.2
1982 29.81 36.3 33.2
1983 29.82 27.8 33.2
1984 29.83 30.2 33.1
1985 29.84 27.7 33.1
1986 29.85 30.2 33.1
1987 29.86 26.6 33
1988 29.87 30.2 33
1989 29.88 33.5 33
1990 29.89 36.2 33
1991 29.9 27.8 32.9
1992 29.91 38.4 32.9
1993 29.92 24 32.9
1994 29.93 46.7 32.9
1995 29.94 37.4 32.8
1996 29.95 28.8 32.8
1997 29.96 38.6 32.8
1998 29.97 27.6 32.7
1999 29.98 41.1 32.7
2000 29.99 48.2 32.7
2001 30 56.6 32.7
2002 30.01 54.2 32.6
2003 30.02 62.8 32.6
2004 30.03 41.1 32.6
2005 30.04 51.8 32.6
2006 30.05 38.6 32.5
2007 30.06 27.7 32.5
2008 30.07 36.2 32.5
2009 30.08 37.6 32.4
2010 30.09 27.7 32.4
2011 30.1 30.1 32.4
2012 30.11 27.7 32.4
2013 30.12 28.9 32.3
2014 30.13 24 32.3
2015 30.14 22.8 32.3
2016 30.15 25.3 32.3
2017 30.16 22.9 32.2
2018 30.17 22.8 32.2
2019 30.18 37.1 32.2
2020 30.19 33.8 32.2
2021 30.2 28.9 32.1
2022 30.21 32.5 32.1
2023 30.22 31.2 32.1
2024 30.23 39.6 32.1
2025 30.24 34.9 32
2026 30.25 32.6 32
2027 30.26 32.6 32
2028 30.27 24 32
2029 30.28 31.3 31.9
2030 30.29 21.6 31.9
2031 30.3 26.5 31.9
2032 30.31 33.6 31.9
2033 30.32 34.7 31.8
2034 30.33 31.3 31.8
2035 30.34 36.1 31.8
2036 30.35 25.4 31.7
2037 30.36 42.2 31.7
2038 30.37 25.4 31.7
2039 30.38 30 31.7
2040 30.39 33.5 31.6
2041 30.4 27.9 31.6
2042 30.41 38.5 31.6
2043 30.42 40.8 31.6
2044 30.43 31.1 31.5
2045 30.44 34.8 31.5
2046 30.45 27.7 31.5
2047 30.46 16.8 31.5
2048 30.47 28.9 31.4
2049 30.48 42.2 31.4
2050 30.49 27.5 31.4
2051 30.5 31.1 31.4
2052 30.51 21.6 31.3
2053 30.52 36.1 31.3
2054 30.53 34.9 31.3
2055 30.54 33.8 31.3
2056 30.55 25.1 31.3
2057 30.56 28.9 31.2
2058 30.57 28.9 31.2
2059 30.58 21.6 31.2
2060 30.59 26.3 31.2
2061 30.6 36.1 31.1
2062 30.61 37.2 31.1
2063 30.62 36.1 31.1
2064 30.63 27.7 31.1
2065 30.64 20.3 31
2066 30.65 22.9 31
2067 30.66 34.6 31
2068 30.67 36 31
2069 30.68 28.9 30.9
2070 30.69 41.8 30.9
2071 30.7 19.2 30.9
2072 30.71 33.6 30.9
2073 30.72 40.8 30.8
2074 30.73 26.3 30.8
2075 30.74 45.5 30.8
2076 30.75 38.1 30.8
2077 30.76 25.1 30.8
2078 30.77 36 30.7
2079 30.78 35.8 30.7
2080 30.79 32.3 30.7
2081 30.8 25.2 30.7
2082 30.81 24 30.6
2083 30.82 31.1 30.6
2084 30.83 25.2 30.6
2085 30.84 31.2 30.6
2086 30.85 37 30.5
2087 30.86 31.1 30.5
2088 30.87 33.6 30.5
2089 30.88 28.7 30.5
2090 30.89 33.5 30.5
2091 30.9 34.8 30.4
2092 30.91 52.7 30.4
2093 30.92 49 30.4
2094 30.93 37.1 30.4
2095 30.94 38.4 30.3
2096 30.95 33.6 30.3
2097 30.96 41.7 30.3
2098 30.97 26.4 30.3
2099 30.98 38.3 30.2
2100 30.99 30 30.2
2101 31 31 30.2
2102 31.01 39.3 30.2
2103 31.02 29.6 30.2
2104 31.03 24.6 30.1
2105 31.04 30.7 30.1
2106 31.05 32.1 30.1
2107 31.06 31.9 30.1
2108 31.07 27.3 30.1
2109 31.08 25.8 30
2110 31.09 39.6 30
2111 31.1 36.8 30
2112 31.11 29.5 30
2113 31.12 33 29.9
2114 31.13 33.3 29.9
2115 31.14 36.9 29.9
2116 31.15 44.3 29.9
2117 31.16 48.1 29.9
2118 31.17 32 29.8
2119 31.18 29.5 29.8
2120 31.19 28.4 29.8
2121 31.2 32.1 29.8
2122 31.21 29.6 29.7
2123 31.22 23.5 29.7
2124 31.23 40.4 29.7
2125 31.24 29.6 29.7
2126 31.25 36.9 29.7
2127 31.26 29.4 29.6
2128 31.27 30.6 29.6
2129 31.28 25.7 29.6
2130 31.29 38.2 29.6
2131 31.3 24.6 29.6
2132 31.31 34.4 29.5
2133 31.32 41.8 29.5
2134 31.33 39.5 29.5
2135 31.34 44.2 30.2
2136 31.35 32.1 30.2
2137 31.36 23.3 30.2
2138 31.37 33.3 30.3
2139 31.38 32 30.3
2140 31.39 46.7 30.3
2141 31.4 31.8 30.3
2142 31.41 39.5 30.3
2143 31.42 47.8 30.3
2144 31.43 49.2 30.3
2145 31.44 62.7 30.3
2146 31.45 51.5 30.3
2147 31.46 34.5 30.3
2148 31.47 39.4 30.4
2149 31.48 36.9 30.4
2150 31.49 23.3 30.4
2151 31.5 29.5 30.4
2152 31.51 25.8 30.5
2153 31.52 38.2 30.5
2154 31.53 19.6 30.5
2155 31.54 20.7 30.6
2156 31.55 29.5 30.6
2157 31.56 30.7 30.7
2158 31.57 29.4 30.7
2159 31.58 33.3 30.8
2160 31.59 43.1 30.8
2161 31.6 27 30.9
2162 31.61 25.7 31
2163 31.62 35.5 31
2164 31.63 28.1 31.1
2165 31.64 34.5 31.2
2166 31.65 38.1 31.3
2167 31.66 25.8 31.4
2168 31.67 37.8 31.6
2169 31.68 36.9 31.7
2170 31.69 34.4 31.9
2171 31.7 31.8 32
2172 31.71 23.2 32.2
2173 31.72 38.1 32.4
2174 31.73 30.8 32.6
2175 31.74 39.3 32.9
2176 31.75 50.2 33.1
2177 31.76 36.6 33.4
2178 31.77 33.1 33.8
2179 31.78 36.7 34.2
2180 31.79 34.3 34.6
2181 31.8 49.2 35.1
2182 31.81 41.5 35.7
2183 31.82 42.7 36.3
2184 31.83 40.5 37.1
2185 31.84 28.3 37.9
2186 31.85 47.7 38.9
2187 31.86 51.8 40.1
2188 31.87 52.5 41.5
2189 31.88 67.3 43.1
2190 31.89 57.6 45.2
2191 31.9 58.6 47.6
2192 31.91 77.6 50.7
2193 31.92 66.4 54.5
2194 31.93 77.2 59.5
2195 31.94 84 65.9
2196 31.95 125 74.8
2197 31.96 125.2 87.6
2198 31.97 175.10001 108.8
2199 31.98 185.5 149.7
2200 31.99 288.10001 233.60001
2201 32 474.39999 403.60001
2202 32.01 767.79999 818.5
2203 32.02 1756 1812.80005
2204 32.03 3526.80005 3366
2205 32.04 4862.2002 4417.3999
2206 32.05 2525.69995 2621.6001
2207 32.06 765.20001 728.59998
2208 32.07 288.79999 184.3
2209 32.08 157.39999 115.9
2210 32.09 80.9 115.5
2211 32.1 80.8 109.2
2212 32.11 71.4 95.7
2213 32.12 63.1 82.3
2214 32.13 42.8 71.6
2215 32.14 58.7 63.6
2216 32.15 49.2 57.6
2217 32.16 56.2 52.9
2218 32.17 47.7 49.3
2219 32.18 56.8 46.4
2220 32.19 46.5 44
2221 32.2 53.5 42.1
2222 32.21 52.6 40.5
2223 32.22 39 39.1
2224 32.23 55.2 38
2225 32.24 34.2 37
2226 32.25 37.9 36.1
2227 32.26 34.2 35.4
2228 32.27 38.1 34.7
2229 32.28 25.6 34.1
2230 32.29 24.5 33.6
2231 32.3 35.4 33.2
2232 32.31 30.5 32.7
2233 32.32 34.3 32.4
2234 32.33 31.9 32
2235 32.34 35.5 31.7
2236 32.35 40.3 31.5
2237 32.36 35.4 31.2
2238 32.37 35.4 31
2239 32.38 34.6 30.8
2240 32.39 33 30.6
2241 32.4 34.1 30.4
2242 32.41 24.5 30.2
2243 32.42 29.3 30.1
2244 32.43 38.8 29.9
2245 32.44 24.4 29.8
2246 32.45 21.9 29.7
2247 32.46 30.5 29.5
2248 32.47 29.6 29.4
2249 32.48 28.2 29.3
2250 32.49 38 29.2
2251 32.5 30.6 29.1
2252 32.51 32.9 29
2253 32.52 34.1 29
2254 32.53 38.1 28.9
2255 32.54 28.2 28.8
2256 32.55 21.9 28.7
2257 32.56 22 28.7
2258 32.57 19.6 28.6
2259 32.58 29.1 28.5
2260 32.59 18.3 28.5
2261 32.6 45.3 28.4
2262 32.61 29.3 28.4
2263 32.62 32.9 28.3
2264 32.63 19.4 28.2
2265 32.64 27.9 28.2
2266 32.65 35.5 28.1
2267 32.66 19.5 28.1
2268 32.67 28 28.1
2269 32.68 19.5 28
2270 32.69 37.6 28
2271 32.7 25.5 27.9
2272 32.71 35.4 27.9
2273 32.72 26.9 27.8
2274 32.73 26.8 27.8
2275 32.74 31.7 27.8
2276 32.75 41.2 27
2277 32.76 35.3 27
2278 32.77 26.8 27
2279 32.78 32.9 27
2280 32.79 34.2 26.9
2281 32.8 25.5 26.9
2282 32.81 17 26.9
2283 32.82 33 26.9
2284 32.83 25.4 26.9
2285 32.84 34.2 26.9
2286 32.85 36.6 26.9
2287 32.86 35.4 26.8
2288 32.87 35.4 26.8
2289 32.88 25.6 26.8
2290 32.89 29.4 26.8
2291 32.9 26.7 26.8
2292 32.91 24.3 26.8
2293 32.92 28.2 26.7
2294 32.93 26.8 26.7
2295 32.94 24.4 26.8
2296 32.95 25.7 26.8
2297 32.96 25.7 26.7
2298 32.97 20.7 26.7
2299 32.98 26.8 26.7
2300 32.99 32.9 26.7
2301 33 23 26.7
2302 33.01 25.6 26.7
2303 33.02 33.1 26.7
2304 33.03 19.5 26.7
2305 33.04 26.7 26.6
2306 33.05 21.9 26.6
2307 33.06 21.9 26.6
2308 33.07 29.4 26.6
2309 33.08 29.3 26.6
2310 33.09 17.1 26.6
2311 33.1 31.6 26.6
2312 33.11 24.4 26.6
2313 33.12 29.5 26.6
2314 33.13 36.6 26.5
2315 33.14 29.2 26.5
2316 33.15 34.1 26.5
2317 33.16 30.2 26.5
2318 33.17 33 26.5
2319 33.18 32.8 26.5
2320 33.19 29.2 26.5
2321 33.2 28 26.5
2322 33.21 23.1 26.5
2323 33.22 25.4 26.5
2324 33.23 35.1 26.5
2325 33.24 20.7 26.5
2326 33.25 21.9 26.4
2327 33.26 33.9 26.4
2328 33.27 28.1 26.4
2329 33.28 30.3 26.4
2330 33.29 27.9 26.4
2331 33.3 38.8 26.4
2332 33.31 33 26.4
2333 33.32 31.5 26.4
2334 33.33 33 26.4
2335 33.34 21.8 26.4
2336 33.35 25.5 26.4
2337 33.36 34.3 26.4
2338 33.37 31.6 26.5
2339 33.38 25.5 26.5
2340 33.39 23 26.5
2341 33.4 32.8 26.5
2342 33.41 25.5 26.5
2343 33.42 31.4 26.5
2344 33.43 23.2 26.6
2345 33.44 29.3 26.6
2346 33.45 34.1 26.7
2347 33.46 26.6 26.7
2348 33.47 24.2 26.8
2349 33.48 37.6 26.9
2350 33.49 21.9 27
2351 33.5 31.6 27.1
2352 33.51 32.9 27.2
2353 33.52 20.5 27.4
2354 33.53 18.2 27.7
2355 33.54 15.9 28
2356 33.55 23.1 28.4
2357 33.56 35 29
2358 33.57 45.9 29.8
2359 33.58 21.8 31.3
2360 33.59 38.8 34.1
2361 33.6 27.8 39.9
2362 33.61 46.3 51.5
2363 33.62 68 79.8
2364 33.63 137.10001 143.3
2365 33.64 214.60001 238.3
2366 33.65 268.79999 289.89999
2367 33.66 136.2 174
2368 33.67 58.5 66.1
2369 33.68 45.1 35.4
2370 33.69 30.4 31.4
2371 33.7 27.9 31.3
2372 33.71 34 30.8
2373 33.72 25.4 30
2374 33.73 27.9 29.1
2375 33.74 24.4 28.5
2376 33.75 15.8 27.9
2377 33.76 26.8 27.6
2378 33.77 22.9 27.2
2379 33.78 23.1 27
2380 33.79 24.3 26.8
2381 33.8 21.9 26.7
2382 33.81 28 26.5
2383 33.82 26.7 26.4
2384 33.83 21.9 26.3
2385 33.84 28.1 26.2
2386 33.85 21.9 26.1
2387 33.86 27.9 26.1
2388 33.87 27.8 26
2389 33.88 21.8 26
2390 33.89 24.2 25.9
2391 33.9 19.5 25.9
2392 33.91 21.8 25.8
2393 33.92 21.9 25.8
2394 33.93 30.4 25.8
2395 33.94 20.5 25.7
2396 33.95 24.3 25.7
2397 33.96 23.1 25.7
2398 33.97 37.6 25.7
2399 33.98 26.6 25.6
2400 33.99 19.4 25.6
2401 34 29.1 25.6
2402 34.01 31.5 25.6
2403 34.02 25.4 25.5
2404 34.03 24.3 25.5
2405 34.04 31.7 25.5
2406 34.05 23 25.5
2407 34.06 26.7 25.5
2408 34.07 35.4 25.4
2409 34.08 25.4 25.4
2410 34.09 31.5 25.4
2411 34.1 25.5 25.4
2412 34.11 33.9 25.4
2413 34.12 27.8 25.4
2414 34.13 25.5 25.4
2415 34.14 25.5 25.3
2416 34.15 35.2 25.3
2417 34.16 29.2 25.3
2418 34.17 26.6 25.3
2419 34.18 28 25.3
2420 34.19 26.6 25.3
2421 34.2 24.2 25.3
2422 34.21 18.2 25.2
2423 34.22 23 25.2
2424 34.23 26.4 25.2
2425 34.24 19.3 25.2
2426 34.25 26.5 25.2
2427 34.26 20.6 25.2
2428 34.27 21.9 25.2
2429 34.28 32.6 25.2
2430 34.29 32.7 25.1
2431 34.3 18.2 25.1
2432 34.31 38.7 25.1
2433 34.32 25.5 25.1
2434 34.33 25.4 25.1
2435 34.34 23 25.1
2436 34.35 19.4 25.1
2437 34.36 26.8 25.1
2438 34.37 21.8 25
2439 34.38 25.3 25
2440 34.39 32.7 25
2441 34.4 29.2 25
2442 34.41 22.9 25
2443 34.42 18.2 24.9
2444 34.43 23.1 24.9
2445 34.44 24.3 24.9
2446 34.45 27.9 24.9
2447 34.46 30.4 24.9
2448 34.47 18.2 27.1
2449 34.48 26.5 27.2
2450 34.49 20.5 27.2
2451 34.5 26.8 27.3
2452 34.51 33.8 27.3
2453 34.52 20.7 27.4
2454 34.53 24.1 27.5
2455 34.54 21.8 27.5
2456 34.55 29 27.6
2457 34.56 35.2 27.7
2458 34.57 32.7 27.8
2459 34.58 39 27.9
2460 34.59 31.4 28
2461 34.6 31.4 28.1
2462 34.61 38.6 28.2
2463 34.62 24.1 28.3
2464 34.63 31.5 28.4
2465 34.64 30.3 28.5
2466 34.65 32.9 28.7
2467 34.66 34 28.8
2468 34.67 31.5 28.9
2469 34.68 23.1 29.1
2470 34.69 27.8 29.3
2471 34.7 27.6 29.4
2472 34.71 34.9 29.6
2473 34.72 35 29.8
2474 34.73 32.5 30.1
2475 34.74 32.6 30.3
2476 34.75 31.6 30.5
2477 34.76 30.3 30.8
2478 34.77 33.8 31.1
2479 34.78 20.5 31.4
2480 34.79 31.4 31.7
2481 34.8 30.2 32.1
2482 34.81 29.1 32.5
2483 34.82 24.3 32.9
2484 34.83 32.7 33.4
2485 34.84 39.9 33.9
2486 34.85 41.3 34.4
2487 34.86 31.3 35
2488 34.87 29.2 35.7
2489 34.88 30.2 36.4
2490 34.89 39.9 37.2
2491 34.9 32.5 38
2492 34.91 26.6 39
2493 34.92 32.7 40.1
2494 34.93 39.8 41.3
2495 34.94 51.6 42.6
2496 34.95 38.8 44.1
2497 34.96 50.9 45.9
2498 34.97 50.9 47.8
2499 34.98 43.4 50.1
2500 34.99 48.2 52.6
2501 35 62.6 55.6
2502 35.01 69.1 59.1
2503 35.02 90.3 63.3
2504 35.03 93.5 68.2
2505 35.04 78.7 74.1
2506 35.05 103.8 81.3
2507 35.06 127.9 90.1
2508 35.07 137.5 101.2
2509 35.08 161.5 115.4
2510 35.09 211.89999 133.8
2511 35.1 258 158.60001
2512 35.11 278.29999 194.10001
2513 35.12 356.60001 251.3
2514 35.13 488.29999 357.60001
2515 35.14 704.09998 569.09998
2516 35.15 1109.80005 981.40002
2517 35.16 2010.09998 1892.09998
2518 35.17 3836.80005 4082.69995
2519 35.18 7374.2002 7842.1001
2520 35.19 12730 11819.4004
2521 35.2 10600 9333.2998
2522 35.21 2894.5 3408.19995
2523 35.22 912.20001 816.70001
2524 35.23 400.5 325.89999
2525 35.24 257.70001 283.5
2526 35.25 164.3 274.70001
2527 35.26 128.39999 242.3
2528 35.27 83.3 202.3
2529 35.28 76.4 167.60001
2530 35.29 59.2 140.89999
2531 35.3 61.8 120.7
2532 35.31 52.1 105.3
2533 35.32 50.7 93.3
2534 35.33 38.5 83.8
2535 35.34 32.7 76.1
2536 35.35 47.2 69.8
2537 35.36 40.1 64.5
2538 35.37 37.2 60.1
2539 35.38 42.1 56.4
2540 35.39 29.1 53.3
2541 35.4 24.2 50.5
2542 35.41 38.6 48.2
2543 35.42 49.5 46.1
2544 35.43 18.1 44.3
2545 35.44 26.5 42.7
2546 35.45 29 41.3
2547 35.46 15.7 40
2548 35.47 26.6 38.9
2549 35.48 28.9 37.8
2550 35.49 33.7 36.9
2551 35.5 27.9 36.1
2552 35.51 32.7 35.3
2553 35.52 39.8 34.7
2554 35.53 18.2 34
2555 35.54 27.8 33.4
2556 35.55 23 32.9
2557 35.56 28.9 32.4
2558 35.57 27.8 32
2559 35.58 26.5 31.6
2560 35.59 30.2 31.2
2561 35.6 39.8 30.8
2562 35.61 38.8 30.5
2563 35.62 39.7 30.2
2564 35.63 26.4 29.9
2565 35.64 22.9 29.6
2566 35.65 27.7 29.4
2567 35.66 32.6 29.1
2568 35.67 42.2 28.9
2569 35.68 27.7 28.7
2570 35.69 28.7 28.5
2571 35.7 25.4 28.3
2572 35.71 31.4 28.1
2573 35.72 29.1 27.9
2574 35.73 21.7 27.8
2575 35.74 26.5 27.6
2576 35.75 26.5 27.5
2577 35.76 21.7 27.4
2578 35.77 32.6 27.2
2579 35.78 32.6 27.1
2580 35.79 28.8 27
2581 35.8 25.4 26.9
2582 35.81 19.3 26.8
2583 35.82 20.7 26.7
2584 35.83 27.5 26.6
2585 35.84 25.2 26.5
2586 35.85 26.4 26.4
2587 35.86 32.6 26.3
2588 35.87 26.4 26.2
2589 35.88 25.3 26.1
2590 35.89 33.7 26
2591 35.9 26.5 26
2592 35.91 35 25.9
2593 35.92 27.8 23.7
2594 35.93 30.1 23.7
2595 35.94 21.6 23.6
2596 35.95 25.4 23.7
2597 35.96 38.7 23.7
2598 35.97 26.4 23.7
2599 35.98 31.5 23.7
2600 35.99 24.3 23.7
2601 36 9.6 23.6
2602 36.01 25.4 23.6
2603 36.02 32.5 23.6
2604 36.03 27.8 23.6
2605 36.04 9.6 23.6
2606 36.05 31.2 23.6
2607 36.06 25.5 23.6
2608 36.07 26.5 23.6
2609 36.08 38.5 23.6
2610 36.09 16.9 23.6
2611 36.1 20.5 23.6
2612 36.11 33.9 23.6
2613 36.12 26.6 23.6
2614 36.13 28.9 23.6
2615 36.14 20.5 23.6
2616 36.15 33.6 23.6
2617 36.16 25.3 23.6
2618 36.17 26.5 23.6
2619 36.18 22.8 23.6
2620 36.19 13.2 23.6
2621 36.2 21.7 23.6
2622 36.21 23 23.5
2623 36.22 33.6 23.5
2624 36.23 26.5 23.5
2625 36.24 36.1 23.5
2626 36.25 21.6 23.5
2627 36.26 21.6 23.5
2628 36.27 22.7 23.5
2629 36.28 24 23.5
2630 36.29 31.4 23.5
2631 36.3 27.7 23.5
2632 36.31 30 23.5
2633 36.32 28.9 23.5
2634 36.33 38.5 23.5
2635 36.34 32.5 23.5
2636 36.35 38.7 23.6
2637 36.36 25.3 23.6
2638 36.37 25.3 23.6
2639 36.38 20.6 23.6
2640 36.39 22.9 23.6
2641 36.4 30.2 23.6
2642 36.41 33.7 23.6
2643 36.42 21.7 23.6
2644 36.43 18.1 23.6
2645 36.44 20.4 23.7
2646 36.45 26.5 23.7
2647 36.46 28.9 23.7
2648 36.47 21.6 23.8
2649 36.48 36.2 23.8
2650 36.49 22.8 23.9
2651 36.5 19.2 23.9
2652 36.51 33.8 24
2653 36.52 27.9 24.1
2654 36.53 30 24.2
2655 36.54 25.2 24.3
2656 36.55 19.2 24.5
2657 36.56 37.2 24.7
2658 36.57 25.2 25
2659 36.58 28.9 25.4
2660 36.59 28.9 25.9
2661 36.6 22.8 26.6
2662 36.61 31.2 27.9
2663 36.62 37.3 30.4
2664 36.63 45.7 35.2
2665 36.64 56.7 44.6
2666 36.65 65.2 66.4
2667 36.66 120.4 113.7
2668 36.67 190.7 185.89999
2669 36.68 332.5 235.60001
2670 36.69 193.8 156.89999
2671 36.7 70 65.3
2672 36.71 44.4 33.6
2673 36.72 36.1 28.2
2674 36.73 28.7 27.8
2675 36.74 31.4 27.6
2676 36.75 27.6 26.9
2677 36.76 25.2 26.2
2678 36.77 26.3 25.6
2679 36.78 15.7 25.1
2680 36.79 25.1 24.8
2681 36.8 22.8 24.5
2682 36.81 19.3 24.3
2683 36.82 12 24.1
2684 36.83 28.9 24
2685 36.84 26.4 23.8
2686 36.85 14.5 23.7
2687 36.86 19.2 23.7
2688 36.87 20.4 23.6
2689 36.88 33.4 23.5
2690 36.89 24 23.5
2691 36.9 19.2 23.4
2692 36.91 24 23.4
2693 36.92 23.9 23.3
2694 36.93 29 23.3
2695 36.94 28.7 23.3
2696 36.95 31.2 23.2
2697 36.96 26.4 23.2
2698 36.97 38.3 23.2
2699 36.98 25.3 23.2
2700 36.99 34.8 23.1
2701 37 21.6 23.1
2702 37.01 25.1 23.1
2703 37.02 33.7 23.1
2704 37.03 27.7 23.1
2705 37.04 21.6 23.1
2706 37.05 21.6 23
2707 37.06 26.5 23
2708 37.07 22.8 23
2709 37.08 19.1 23
2710 37.09 19.2 23
2711 37.1 30.2 23
2712 37.11 21.5 23
2713 37.12 24 22.9
2714 37.13 27.7 22.9
2715 37.14 22.8 22.9
2716 37.15 36 22.9
2717 37.16 18.1 22.9
2718 37.17 24 22.9
2719 37.18 20.4 22.9
2720 37.19 21.5 22.9
2721 37.2 20.4 22.9
2722 37.21 30 22.9
2723 37.22 19.2 22.8
2724 37.23 21.6 22.8
2725 37.24 20.4 22.8
2726 37.25 18 22.8
2727 37.26 20.3 22.8
2728 37.27 26.4 22.8
2729 37.28 29.9 22.8
2730 37.29 19.3 22.8
2731 37.3 14.4 22.8
2732 37.31 23.9 22.8
2733 37.32 25.1 22.8
2734 37.33 27.7 22.7
2735 37.34 32.4 22.7
2736 37.35 30.1 22.7
2737 37.36 30.1 22.7
2738 37.37 21.7 22.7
2739 37.38 16.8 22.7
2740 37.39 22.7 22.7
2741 37.4 18 22.7
2742 37.41 26.3 22.7
2743 37.42 19.1 22.6
2744 37.43 22.7 22.6
2745 37.44 24 22.6
2746 37.45 27.5 22.6
2747 37.46 24 22.6
2748 37.47 21.6 22.6
2749 37.48 18 22.6
2750 37.49 19.2 22.6
2751 37.5 26.3 22.6
2752 37.51 32.4 22.6
2753 37.52 25 22.6
2754 37.53 21.5 22.6
2755 37.54 16.8 22.6
2756 37.55 21.6 22.6
2757 37.56 20.4 22.5
2758 37.57 26.3 22.5
2759 37.58 20.3 22.5
2760 37.59 33.8 22.5
2761 37.6 33.6 22.5
2762 37.61 18.1 22.5
2763 37.62 19.1 22.5
2764 37.63 16.7 22.5
2765 37.64 17.9 22.5
2766 37.65 22.8 22.5
2767 37.66 28.8 22.5
2768 37.67 28.8 22.5
2769 37.68 26.4 22.5
2770 37.69 25.2 22.5
2771 37.7 22.8 22.5
2772 37.71 27.7 22.4
2773 37.72 18 22.4
2774 37.73 18 22.4
2775 37.74 23.9 22.4
2776 37.75 20.4 22.4
2777 37.76 26.4 22.4
2778 37.77 20.3 22.4
2779 37.78 14.3 22.4
2780 37.79 20.5 22.4
2781 37.8 27.5 22.4
2782 37.81 22.9 22.4
2783 37.82 32.4 22.4
2784 37.83 21.5 22.4
2785 37.84 26.3 22.4
2786 37.85 29.8 22.4
2787 37.86 21.6 22.4
2788 37.87 11.9 22.3
2789 37.88 34.7 22.3
2790 37.89 18 22.3
2791 37.9 19.1 22.3
2792 37.91 15.7 22.3
2793 37.92 32.3 22.3
2794 37.93 19.1 22.3
2795 37.94 19.1 22.3
2796 37.95 26.4 22.3
2797 37.96 19.1 22.3
2798 37.97 27.5 22.3
2799 37.98 20.3 22.3
2800 37.99 30 22.3
2801 38 15.5 22.3
2802 38.01 22.9 22.3
2803 38.02 20.3 22.2
2804 38.03 21.6 22.2
2805 38.04 20.3 22.2
2806 38.05 19.1 22.2
2807 38.06 27.5 22.2
2808 38.07 16.8 22.2
2809 38.08 33.5 22.2
2810 38.09 25.2 22.2
2811 38.1 15.6 22.2
2812 38.11 22.7 22.2
2813 38.12 24 22.2
2814 38.13 29.8 22.2
2815 38.14 22.7 22.2
2816 38.15 25.3 22.2
2817 38.16 14.4 22.2
2818 38.17 16.7 22.1
2819 38.18 20.4 22.1
2820 38.19 15.6 22.1
2821 38.2 22.7 22.1
2822 38.21 25.2 22.1
2823 38.22 15.5 22.1
2824 38.23 25.3 22.1
2825 38.24 20.3 22.1
2826 38.25 27.6 22.1
2827 38.26 25.1 22.1
2828 38.27 13.2 22.1
2829 38.28 20.5 22.1
2830 38.29 19.1 22.1
2831 38.3 23.8 22.1
2832 38.31 20.3 22.1
2833 38.32 22.9 22
2834 38.33 32.3 22
2835 38.34 22.9 22
2836 38.35 22.7 22
2837 38.36 24 22
2838 38.37 27.5 22
2839 38.38 20.4 22
2840 38.39 13.2 22
2841 38.4 26.2 22
2842 38.41 16.7 22
2843 38.42 27.6 22
2844 38.43 16.7 22
2845 38.44 22.7 22
2846 38.45 22.8 22
2847 38.46 17.8 21.9
2848 38.47 33.6 21.9
2849 38.48 17.9 21.9
2850 38.49 21.4 21.9
2851 38.5 14.4 21.9
2852 38.51 16.7 21.9
2853 38.52 24 21.9
2854 38.53 20.3 21.9
2855 38.54 27.5 21.9
2856 38.55 19.1 21.9
2857 38.56 19.1 21.9
2858 38.57 25.2 21.9
2859 38.58 25.1 21.9
2860 38.59 17.8 21.9
2861 38.6 19 21.9
2862 38.61 25 21.8
2863 38.62 20.1 21.8
2864 38.63 21.4 21.8
2865 38.64 13.1 21.8
2866 38.65 25.2 21.8
2867 38.66 20.4 21.8
2868 38.67 23.9 21.8
2869 38.68 19.1 21.8
2870 38.69 16.7 21.8
2871 38.7 27.4 21.8
2872 38.71 20.3 21.8
2873 38.72 22.7 21.8
2874 38.73 16.6 21.8
2875 38.74 20.3 21.8
2876 38.75 21.5 22.3
2877 38.76 22.6 22.3
2878 38.77 19.3 22.3
2879 38.78 25.3 22.3
2880 38.79 27.6 22.3
2881 38.8 23.9 22.3
2882 38.81 30.9 22.3
2883 38.82 33.4 22.3
2884 38.83 30 22.3
2885 38.84 20.3 22.3
2886 38.85 20.2 22.4
2887 38.86 25.1 22.4
2888 38.87 29.9 22.4
2889 38.88 22.6 22.4
2890 38.89 27.5 22.4
2891 38.9 38.2 22.4
2892 38.91 32.2 22.5
2893 38.92 21.5 22.5
2894 38.93 22.6 22.5
2895 38.94 22.6 22.5
2896 38.95 37 22.6
2897 38.96 26.3 22.6
2898 38.97 30.9 22.6
2899 38.98 27.4 22.6
2900 38.99 25.1 22.7
2901 39 23.9 22.7
2902 39.01 26.3 22.7
2903 39.02 16.7 22.8
2904 39.03 23.9 22.8
2905 39.04 27.5 22.9
2906 39.05 15.5 22.9
2907 39.06 21.4 23
2908 39.07 21.4 23.1
2909 39.08 22.7 23.1
2910 39.09 26.3 23.2
2911 39.1 23.9 23.3
2912 39.11 29.9 23.3
2913 39.12 20.2 23.4
2914 39.13 22.7 23.5
2915 39.14 14.3 23.6
2916 39.15 23.8 23.8
2917 39.16 19 23.9
2918 39.17 20.4 24
2919 39.18 25 24.2
2920 39.19 28.6 24.3
2921 39.2 40.5 24.5
2922 39.21 24.9 24.7
2923 39.22 28.8 25
2924 39.23 32.2 25.2
2925 39.24 29.6 25.5
2926 39.25 32.2 25.8
2927 39.26 28.6 26.1
2928 39.27 33.3 26.6
2929 39.28 35.8 27
2930 39.29 37.2 27.5
2931 39.3 26.2 28.1
2932 39.31 38.2 28.8
2933 39.32 32.2 29.6
2934 39.33 35.7 30.6
2935 39.34 29.9 31.7
2936 39.35 62.3 33
2937 39.36 44.3 34.6
2938 39.37 50 36.6
2939 39.38 34.3 39
2940 39.39 41.7 42.1
2941 39.4 52.7 46
2942 39.41 70.2 51.2
2943 39.42 66.5 58.5
2944 39.43 100.1 69.5
2945 39.44 130.2 88.5
2946 39.45 176.8 124.9
2947 39.46 200.10001 193.39999
2948 39.47 340.20001 325.10001
2949 39.48 626.40002 622.29999
2950 39.49 1128.90002 1219.09998
2951 39.5 2128.1001 2096.6001
2952 39.51 3076.3999 2609.19995
2953 39.52 1751.80005 1618
2954 39.53 545.90002 546.09998
2955 39.54 215.2 161.89999
2956 39.55 121.8 90
2957 39.56 88.5 82.8
2958 39.57 51.3 79.4
2959 39.58 51.3 71.6
2960 39.59 34.5 62.6
2961 39.6 45.3 54.8
2962 39.61 36.8 48.8
2963 39.62 21.5 44.1
2964 39.63 37.1 40.6
2965 39.64 39.4 37.8
2966 39.65 38.1 35.5
2967 39.66 27.4 33.7
2968 39.67 27.5 32.2
2969 39.68 23.9 30.9
2970 39.69 20.2 29.9
2971 39.7 27.4 29
2972 39.71 29.8 28.2
2973 39.72 22.8 27.6
2974 39.73 16.7 27
2975 39.74 20.2 26.5
2976 39.75 16.7 26
2977 39.76 34.4 25.6
2978 39.77 11.9 25.3
2979 39.78 23.8 25
2980 39.79 22.7 24.7
2981 39.8 26.3 24.4
2982 39.81 21.5 24.2
2983 39.82 26.2 24
2984 39.83 26.2 23.8
2985 39.84 21.5 23.6
2986 39.85 16.7 23.5
2987 39.86 27.5 23.3
2988 39.87 23.9 23.2
2989 39.88 19.2 23.1
2990 39.89 27.4 22.9
2991 39.9 16.7 22.8
2992 39.91 26.3 22.7
2993 39.92 22.5 22.6
2994 39.93 22.7 22.5
2995 39.94 19.1 22.5
2996 39.95 17.9 22.4
2997 39.96 4.8 22.3
2998 39.97 14.4 22.2
2999 39.98 32.2 22.2
3000 39.99 24.9 22.1
3001 40 15.5 22.1
3002 40.01 23.9 22
3003 40.02 22.6 21.9
3004 40.03 23.9 21.9
3005 40.04 27.5 21.8
3006 40.05 26.2 21.8
3007 40.06 19 21.8
3008 40.07 20.4 21.7
3009 40.08 16.7 21.7
3010 40.09 21.3 21.8
3011 40.1 14.3 21.8
3012 40.11 25.2 21.8
3013 40.12 19.1 21.7
3014 40.13 19 21.7
3015 40.14 21.5 21.7
3016 40.15 21.4 21.7
3017 40.16 29.8 21.6
3018 40.17 23.8 21.6
3019 40.18 20.4 21.6
3020 40.19 23.8 21.6
3021 40.2 22.6 21.6
3022 40.21 16.7 21.5
3023 40.22 28.5 21.5
3024 40.23 17.8 21.5
3025 40.24 22.6 21.5
3026 40.25 19.1 21.5
3027 40.26 10.7 21.5
3028 40.27 13.2 21
3029 40.28 28.6 21
3030 40.29 28.5 21
3031 40.3 17.9 21
3032 40.31 18.9 21
3033 40.32 16.8 21
3034 40.33 23.8 21
3035 40.34 17.8 21
3036 40.35 18 21
3037 40.36 32.4 21
3038 40.37 19 21
3039 40.38 19 21
3040 40.39 23.8 21
3041 40.4 15.5 21.1
3042 40.41 17.9 21.1
3043 40.42 23.8 21.1
3044 40.43 19 21.1
3045 40.44 26.4 21.1
3046 40.45 26.2 21.2
3047 40.46 19.1 21.2
3048 40.47 16.7 21.2
3049 40.48 14.3 21.2
3050 40.49 16.7 21.3
3051 40.5 26.2 21.3
3052 40.51 25 21.4
3053 40.52 16.6 21.4
3054 40.53 19.1 21.4
3055 40.54 20.2 21.5
3056 40.55 20.2 21.6
3057 40.56 21.4 21.6
3058 40.57 23.9 21.7
3059 40.58 27.4 21.8
3060 40.59 20.2 21.9
3061 40.6 14.3 22
3062 40.61 22.6 22.1
3063 40.62 26.1 22.3
3064 40.63 19.1 22.4
3065 40.64 21.5 22.6
3066 40.65 16.8 22.8
3067 40.66 35.9 23.1
3068 40.67 31 23.4
3069 40.68 21.5 23.7
3070 40.69 17.8 24.1
3071 40.7 23.8 24.6
3072 40.71 29.5 25.1
3073 40.72 23.8 25.8
3074 40.73 28.5 26.7
3075 40.74 47.8 27.8
3076 40.75 39.4 29.2
3077 40.76 39.3 31
3078 40.77 28.7 33.5
3079 40.78 54.6 37.2
3080 40.79 45.1 43.5
3081 40.8 64.1 55.3
3082 40.81 82 77.4
3083 40.82 120.2 118.5
3084 40.83 204.39999 207.10001
3085 40.84 355.79999 392.20001
3086 40.85 622.40002 682.20001
3087 40.86 950.79999 949.29999
3088 40.87 834 716.90002
3089 40.88 291.89999 290.20001
3090 40.89 95.6 93.7
3091 40.9 54.7 49
3092 40.91 60.6 43.1
3093 40.92 38 42.1
3094 40.93 25 39.7
3095 40.94 31 36.4
3096 40.95 23.8 33.4
3097 40.96 17.9 31
3098 40.97 14.2 29.1
3099 40.98 26.2 27.7
3100 40.99 25 26.6
3101 41 19.1 25.7
3102 41.01 14.2 25
3103 41.02 14.2 24.4
3104 41.03 20.3 23.9
3105 41.04 15.5 23.5
3106 41.05 24.9 23.1
3107 41.06 26.1 22.8
3108 41.07 23.7 22.5
3109 41.08 17.9 22.3
3110 41.09 21.4 22.1
3111 41.1 7.1 21.9
3112 41.11 30.9 21.8
3113 41.12 22.6 21.6
3114 41.13 26.2 21.5
3115 41.14 12 21.4
3116 41.15 22.6 21.3
3117 41.16 29.8 21.2
3118 41.17 23.8 21.1
3119 41.18 21.3 21
3120 41.19 20.3 20.9
3121 41.2 22.7 20.9
3122 41.21 20.2 20.8
3123 41.22 22.6 20.8
3124 41.23 21.3 20.7
3125 41.24 20.2 20.7
3126 41.25 14.3 20.6
3127 41.26 27.4 20.6
3128 41.27 33.4 20.5
3129 41.28 24.9 20.5
3130 41.29 29.9 20.5
3131 41.3 16.6 20.4
3132 41.31 25.1 20.4
3133 41.32 15.4 20.4
3134 41.33 16.6 20.3
3135 41.34 23.8 20.3
3136 41.35 17.9 20.3
3137 41.36 27.5 20.2
3138 41.37 26 20.2
3139 41.38 21.4 20.2
3140 41.39 24.9 20.2
3141 41.4 26.3 20.1
3142 41.41 26.2 20.1
3143 41.42 21.4 20.1
3144 41.43 16.7 20.1
3145 41.44 27.3 20.1
3146 41.45 16.6 20
3147 41.46 19 20
3148 41.47 29.6 20
3149 41.48 22.7 20
3150 41.49 22.5 20
3151 41.5 24.9 20
3152 41.51 20.2 19.9
3153 41.52 33.4 19.9
3154 41.53 22.7 19.9
3155 41.54 16.7 19.9
3156 41.55 10.7 19.9
3157 41.56 20 19.9
3158 41.57 9.5 19.9
3159 41.58 20.1 19.8
3160 41.59 30.9 19.8
3161 41.6 21.5 19.8
3162 41.61 25 19.8
3163 41.62 19 19.8
3164 41.63 15.5 19.8
3165 41.64 26.2 19.6
3166 41.65 21.4 19.6
3167 41.66 20.3 19.6
3168 41.67 23.8 19.6
3169 41.68 22.8 19.6
3170 41.69 21.4 19.5
3171 41.7 20.4 19.5
3172 41.71 20.3 19.5
3173 41.72 16.6 19.5
3174 41.73 21.3 19.5
3175 41.74 16.6 19.5
3176 41.75 15.5 19.5
3177 41.76 20.3 19.5
3178 41.77 27.3 19.5
3179 41.78 20.1 19.5
3180 41.79 28.7 19.5
3181 41.8 23.9 19.5
3182 41.81 21.4 19.5
3183 41.82 8.3 19.4
3184 41.83 20.2 19.4
3185 41.84 13.1 19.4
3186 41.85 20.2 19.4
3187 41.86 17.8 19.4
3188 41.87 14.1 19.4
3189 41.88 22.6 19.4
3190 41.89 27.3 19.4
3191 41.9 20.2 19.4
3192 41.91 21.4 19.4
3193 41.92 14.2 19.4
3194 41.93 19 19.4
3195 41.94 14.2 19.4
3196 41.95 16.6 19.3
3197 41.96 17.8 19.3
3198 41.97 22.7 19.3
3199 41.98 17.8 19.3
3200 41.99 26.2 19.3
3201 42 16.7 19.3
3202 42.01 25 19.3
3203 42.02 30.8 19.3
3204 42.03 20.3 19.3
3205 42.04 32.1 19.3
3206 42.05 34.7 19.3
3207 42.06 37 19.3
3208 42.07 33.2 19.3
3209 42.08 41.6 19.2
3210 42.09 30.8 19.2
3211 42.1 25 19.2
3212 42.11 28.7 19.2
3213 42.12 21.5 19.2
3214 42.13 26 19.2
3215 42.14 31.9 19.2
3216 42.15 25 19.2
3217 42.16 25 19.2
3218 42.17 34.6 19.2
3219 42.18 37 19.2
3220 42.19 38.9 19.2
3221 42.2 49.8 19.2
3222 42.21 21.4 19.1
3223 42.22 30.9 19.1
3224 42.23 48.9 19.1
3225 42.24 42.5 19.1
3226 42.25 33.3 19.1
3227 42.26 22.6 19.1
3228 42.27 34.4 19.1
3229 42.28 26.2 19.1
3230 42.29 27.2 19.1
3231 42.3 29.8 19.1
3232 42.31 26.1 19.1
3233 42.32 30.9 19.1
3234 42.33 24.9 19.1
3235 42.34 19 19
3236 42.35 28.6 19
3237 42.36 27.4 19
3238 42.37 21.5 19
3239 42.38 30.9 19
3240 42.39 21.4 19
3241 42.4 29.6 19
3242 42.41 21.5 19
3243 42.42 37 19
3244 42.43 27.3 19
3245 42.44 22.6 19
3246 42.45 33.3 19
3247 42.46 17.8 19
3248 42.47 20.3 19
3249 42.48 32 18.9
3250 42.49 20 18.9
3251 42.5 20.3 18.9
3252 42.51 19 18.9
3253 42.52 16.6 18.9
3254 42.53 27.3 18.9
3255 42.54 21.3 18.9
3256 42.55 15.4 18.9
3257 42.56 28.6 18.9
3258 42.57 29.5 18.9
3259 42.58 26.1 18.9
3260 42.59 26.1 18.9
3261 42.6 23.7 18.9
3262 42.61 35.7 18.8
3263 42.62 20.2 18.8
3264 42.63 28.6 18.8
3265 42.64 20.2 18.8
3266 42.65 26.1 18.8
3267 42.66 26.1 18.8
3268 42.67 20.2 18.8
3269 42.68 25 18.8
3270 42.69 21.5 18.8
3271 42.7 23.7 18.8
3272 42.71 28.5 18.8
3273 42.72 28.4 18.8
3274 42.73 28.5 18.8
3275 42.74 34.4 18.7
3276 42.75 20.2 18.7
3277 42.76 31.9 18.7
3278 42.77 17.7 18.7
3279 42.78 19 18.7
3280 42.79 22.7 18.7
3281 42.8 25 18.7
3282 42.81 20.3 18.7
3283 42.82 27.2 18.7
3284 42.83 33.3 18.7
3285 42.84 22.6 18.7
3286 42.85 23.9 18.7
3287 42.86 17.8 18.7
3288 42.87 23.8 18.6
3289 42.88 23.6 18.6
3290 42.89 17.9 18.6
3291 42.9 21.5 18.6
3292 42.91 13.1 18.6
3293 42.92 34.2 18.6
3294 42.93 28.4 18.6
3295 42.94 22.6 18.6
3296 42.95 22.6 18.6
3297 42.96 26.1 18.6
3298 42.97 23.6 18.6
3299 42.98 21.4 18.6
3300 42.99 29.8 18.6
3301 43 31 18.6
3302 43.01 26.2 18.5
3303 43.02 21.4 18.5
3304 43.03 27.4 18.5
3305 43.04 23.7 18.5
3306 43.05 17.8 18.5
3307 43.06 17.8 18.5
3308 43.07 23.8 18.5
3309 43.08 21.3 18.5
3310 43.09 21.3 18.5
3311 43.1 33.3 18.5
3312 43.11 30.9 18.5
3313 43.12 23.8 18.5
3314 43.13 27.4 18.5
3315 43.14 18.8 18.4
3316 43.15 22.6 18.4
3317 43.16 16.6 18.4
3318 43.17 19 18.4
3319 43.18 19 18.4
3320 43.19 26.2 18.4
3321 43.2 14.2 18.4
3322 43.21 19 18.4
3323 43.22 32.1 18.4
3324 43.23 27.1 18.4
3325 43.24 21.4 18.4
3326 43.25 21.4 18.4
3327 43.26 26 18.4
3328 43.27 14.2 18.4
3329 43.28 30.9 18.3
3330 43.29 16.5 18.3
3331 43.3 20.2 18.3
3332 43.31 28.6 18.3
3333 43.32 13 18.3
3334 43.33 28.5 18.3
3335 43.34 27.4 18.3
3336 43.35 22.5 18.3
3337 43.36 14.2 18.3
3338 43.37 20.2 18.3
3339 43.38 22.7 18.3
3340 43.39 14.2 18.3
3341 43.4 18.9 18.3
3342 43.41 22.6 18.3
3343 43.42 27.2 18.2
3344 43.43 21.3 18.2
3345 43.44 16.6 18.2
3346 43.45 15.5 18.2
3347 43.46 19.1 18.2
3348 43.47 17.8 18.2
3349 43.48 17.9 18.2
3350 43.49 26 18.2
3351 43.5 25.9 18.2
3352 43.51 10.7 18.2
3353 43.52 19 18.2
3354 43.53 22.6 18.2
3355 43.54 30.9 18.2
3356 43.55 27.3 18.1
3357 43.56 22.5 18.1
3358 43.57 22.6 18.1
3359 43.58 16.7 18.1
3360 43.59 24.9 18.1
3361 43.6 20.1 18.1
3362 43.61 19.1 18.1
3363 43.62 27.2 18.1
3364 43.63 16.6 18.1
3365 43.64 22.7 18.1
3366 43.65 19 18.1
3367 43.66 26.1 18.1
3368 43.67 10.7 18.1
3369 43.68 17.7 18.1
3370 43.69 19 18
3371 43.7 21.4 18
3372 43.71 19 18
3373 43.72 22.6 18
3374 43.73 13.1 18
3375 43.74 25.1 18
3376 43.75 19 18
3377 43.76 20.2 18
3378 43.77 15.4 18
3379 43.78 22.4 18
3380 43.79 13 18
3381 43.8 16.7 18
3382 43.81 20.1 18
3383 43.82 20.2 18
3384 43.83 20.3 17.9
3385 43.84 15.4 17.9
3386 43.85 15.4 17.9
3387 43.86 19 17.9
3388 43.87 13 17.9
3389 43.88 25 17.9
3390 43.89 20.2 17.9
3391 43.9 21.2 17.9
3392 43.91 20.1 17.9
3393 43.92 18.9 18.4
3394 43.93 17.8 18.4
3395 43.94 23.6 18.4
3396 43.95 17.8 18.4
3397 43.96 19.1 18.4
3398 43.97 14.3 18.4
3399 43.98 29.6 18.5
3400 43.99 18.9 18.5
3401 44 26 18.5
3402 44.01 17.8 18.5
3403 44.02 20.1 18.5
3404 44.03 20.1 18.5
3405 44.04 26.2 18.5
3406 44.05 22.5 18.5
3407 44.06 21.4 18.6
3408 44.07 21.4 18.6
3409 44.08 27.3 18.6
3410 44.09 22.5 18.6
3411 44.1 15.5 18.6
3412 44.11 13 18.7
3413 44.12 16.7 18.7
3414 44.13 18.9 18.7
3415 44.14 14.2 18.7
3416 44.15 10.7 18.8
3417 44.16 17.8 18.8
3418 44.17 16.7 18.8
3419 44.18 21.2 18.9
3420 44.19 23.8 18.9
3421 44.2 25.1 18.9
3422 44.21 17.9 19
3423 44.22 25 19
3424 44.23 19 19.1
3425 44.24 19 19.1
3426 44.25 14.2 19.2
3427 44.26 20.2 19.2
3428 44.27 23.6 19.3
3429 44.28 24.8 19.4
3430 44.29 18.9 19.5
3431 44.3 19 19.5
3432 44.31 15.3 19.6
3433 44.32 14.2 19.7
3434 44.33 18.9 19.8
3435 44.34 19 19.9
3436 44.35 15.4 20.1
3437 44.36 21.4 20.2
3438 44.37 21.4 20.4
3439 44.38 28.4 20.5
3440 44.39 21.3 20.7
3441 44.4 10.7 20.9
3442 44.41 29.6 21.1
3443 44.42 20.3 21.3
3444 44.43 22.5 21.6
3445 44.44 33.3 21.9
3446 44.45 27.3 22.2
3447 44.46 28.5 22.6
3448 44.47 24.8 23
3449 44.48 35.5 23.5
3450 44.49 27.2 24
3451 44.5 27.2 24.6
3452 44.51 30.6 25.3
3453 44.52 25 26.1
3454 44.53 34.4 27.1
3455 44.54 52.3 28.2
3456 44.55 36.6 29.5
3457 44.56 40.2 31.1
3458 44.57 32.3 33
3459 44.58 57 35.3
3460 44.59 49.6 38.3
3461 44.6 43.9 41.9
3462 44.61 72.6 46.7
3463 44.62 82 53.2
3464 44.63 85.6 62.6
3465 44.64 115.1 77.8
3466 44.65 185.89999 105.2
3467 44.66 167.10001 155.5
3468 44.67 297.20001 245
3469 44.68 443.20001 417.89999
3470 44.69 740.20001 779.29999
3471 44.7 1292.09998 1396.40002
3472 44.71 2402.69995 2209.69995
3473 44.72 2857.1001 2333.5
3474 44.73 1386.09998 1292.59998
3475 44.74 558.79999 443.70001
3476 44.75 233.89999 148.8
3477 44.76 130.3 88.2
3478 44.77 69.6 80.5
3479 44.78 58.1 76.8
3480 44.79 49.5 69.5
3481 44.8 34.3 60.8
3482 44.81 27.2 53
3483 44.82 24.9 46.8
3484 44.83 42.8 42
3485 44.84 29.5 38.3
3486 44.85 24.8 35.3
3487 44.86 26.1 32.9
3488 44.87 20.2 31
3489 44.88 33.3 29.4
3490 44.89 28.6 28
3491 44.9 26.1 26.9
3492 44.91 23.8 25.9
3493 44.92 23.8 25.1
3494 44.93 20.2 24.4
3495 44.94 17.8 23.7
3496 44.95 26 23.2
3497 44.96 17.8 22.7
3498 44.97 24.9 22.3
3499 44.98 17.7 21.9
3500 44.99 18.9 21.5
3501 45 20.2 21.2
3502 45.01 14.3 21
3503 45.02 23.7 20.7
3504 45.03 20.2 20.5
3505 45.04 32.1 20.3
3506 45.05 17.7 20.1
3507 45.06 22.4 19.9
3508 45.07 20.1 19.7
3509 45.08 18.8 19.6
3510 45.09 21.3 19.5
3511 45.1 23.8 19.3
3512 45.11 18.9 19.2
3513 45.12 10.7 19.1
3514 45.13 16.6 19.6
3515 45.14 14.3 19.5
3516 45.15 23.7 19.4
3517 45.16 16.5 19.3
3518 45.17 17.8 19.3
3519 45.18 23.6 19.2
3520 45.19 18.9 19.2
3521 45.2 8.4 19.1
3522 45.21 23.6 19.1
3523 45.22 21.4 19
3524 45.23 16.6 19
3525 45.24 19 19
3526 45.25 18.9 18.9
3527 45.26 30.7 18.9
3528 45.27 30.8 18.9
3529 45.28 23.6 18.9
3530 45.29 26 18.9
3531 45.3 22.4 18.8
3532 45.31 14.3 18.8
3533 45.32 14.2 18.8
3534 45.33 5.9 18.8
3535 45.34 10.7 18.8
3536 45.35 24.8 18.8
3537 45.36 21.3 18.8
3538 45.37 27.3 18.8
3539 45.38 21.4 18.8
3540 45.39 22.5 18.9
3541 45.4 14.3 18.9
3542 45.41 27.3 18.9
3543 45.42 25 18.9
3544 45.43 14.2 19
3545 45.44 22.6 19
3546 45.45 21.3 19
3547 45.46 21.2 19.1
3548 45.47 22.5 19.1
3549 45.48 14.2 19.2
3550 45.49 23.7 19.2
3551 45.5 16.6 19.3
3552 45.51 27.2 19.4
3553 45.52 22.5 19.4
3554 45.53 14.2 19
3555 45.54 23.6 19.1
3556 45.55 27.2 19.2
3557 45.56 20.2 19.4
3558 45.57 23.6 19.5
3559 45.58 19 19.6
3560 45.59 22.4 19.8
3561 45.6 28.5 20
3562 45.61 18.8 20.2
3563 45.62 22.5 20.4
3564 45.63 29.6 20.6
3565 45.64 20.1 20.8
3566 45.65 28.4 21.1
3567 45.66 23.6 21.4
3568 45.67 20.2 21.8
3569 45.68 23.7 22.1
3570 45.69 35.5 22.6
3571 45.7 29.6 23.1
3572 45.71 36.8 23.6
3573 45.72 43.7 24.2
3574 45.73 18.9 24.9
3575 45.74 23.6 25.8
3576 45.75 28.4 26.7
3577 45.76 29.6 27.8
3578 45.77 35.4 29.1
3579 45.78 37.9 30.7
3580 45.79 40.2 32.6
3581 45.8 49.6 34.8
3582 45.81 53.5 37.6
3583 45.82 48.7 41.1
3584 45.83 56.4 45.6
3585 45.84 70.2 51.5
3586 45.85 75.6 59.5
3587 45.86 125.3 71.6
3588 45.87 102.8 92.1
3589 45.88 147.2 129.3
3590 45.89 235.3 196.10001
3591 45.9 373 314.70001
3592 45.91 646 551.09998
3593 45.92 962.79999 1017.70001
3594 45.93 1778.59998 1753.80005
3595 45.94 3031.69995 2571.1001
3596 45.95 2894.80005 2271.5
3597 45.96 1182.80005 1091.19995
3598 45.97 503.79999 356.70001
3599 45.98 218.7 133.2
3600 45.99 128 90.6
3601 46 102.4 85.2
3602 46.01 54.2 80.4
3603 46.02 37.9 71.9
3604 46.03 24.8 62.6
3605 46.04 38 54.5
3606 46.05 14.1 48
3607 46.06 35.6 43
3608 46.07 33.2 39.1
3609 46.08 14.2 36
3610 46.09 29.8 33.4
3611 46.1 20.1 31.4
3612 46.11 18.9 29.7
3613 46.12 20.1 28.2
3614 46.13 21.4 27
3615 46.14 23.7 26
3616 46.15 20.2 25.1
3617 46.16 23.9 24.3
3618 46.17 25 23.6
3619 46.18 17.8 23
3620 46.19 19 22.5
3621 46.2 20.1 22.1
3622 46.21 21.3 21.6
3623 46.22 19 21.3
3624 46.23 23.7 20.9
3625 46.24 9.5 20.6
3626 46.25 14.3 20.4
3627 46.26 16.6 20.1
3628 46.27 18.9 19.9
3629 46.28 23.6 19.7
3630 46.29 27.2 19.5
3631 46.3 25 19.3
3632 46.31 29.7 19.1
3633 46.32 22.7 19
3634 46.33 18.9 18.9
3635 46.34 15.5 18.7
3636 46.35 30.8 18.6
3637 46.36 17.7 18.5
3638 46.37 21.3 18.4
3639 46.38 24.8 18.3
3640 46.39 27.4 18.2
3641 46.4 15.5 18.1
3642 46.41 22.5 18
3643 46.42 16.6 18
3644 46.43 25 17.9
3645 46.44 22.5 17.8
3646 46.45 21.3 17.8
3647 46.46 15.4 17.7
3648 46.47 16.6 17.6
3649 46.48 30.5 17.6
3650 46.49 26 17.5
3651 46.5 15.4 17.5
3652 46.51 16.6 17.4
3653 46.52 23.7 17.4
3654 46.53 14.2 17.4
3655 46.54 13 17.3
3656 46.55 14.2 17.3
3657 46.56 33.2 17.2
3658 46.57 21.2 17.2
3659 46.58 21.2 17.2
3660 46.59 17.8 17.1
3661 46.6 11.9 17.1
3662 46.61 7.1 17.1
3663 46.62 17.7 17
3664 46.63 16.6 17
3665 46.64 16.6 17
3666 46.65 15.4 17
3667 46.66 22.5 16.9
3668 46.67 13.1 16.9
3669 46.68 26 16.9
3670 46.69 11.8 16.9
3671 46.7 10.7 16.8
3672 46.71 15.5 16.8
3673 46.72 17.8 16.8
3674 46.73 16.6 16.8
3675 46.74 24.9 16.8
3676 46.75 23.8 16.7
3677 46.76 16.6 16.2
3678 46.77 16.5 16.2
3679 46.78 11.9 16.2
3680 46.79 13 16.2
3681 46.8 15.4 16.2
3682 46.81 24.9 16.1
3683 46.82 18.9 16.1
3684 46.83 29.5 16.1
3685 46.84 15.4 16.1
3686 46.85 23.8 16.1
3687 46.86 13 16.1
3688 46.87 21.4 16.1
3689 46.88 21.3 16.1
3690 46.89 18.9 16.1
3691 46.9 24.8 16.1
3692 46.91 21.2 16.1
3693 46.92 26.1 16.1
3694 46.93 23.6 16.1
3695 46.94 22.3 16.1
3696 46.95 23.7 16.1
3697 46.96 20.3 16.1
3698 46.97 10.7 16.1
3699 46.98 10.7 16.1
3700 46.99 10.6 16.1
3701 47 16.5 16.1
3702 47.01 17.8 16.1
3703 47.02 20.1 16.1
3704 47.03 14.3 16.1
3705 47.04 15.4 16.1
3706 47.05 18.9 16.1
3707 47.06 19 16.2
3708 47.07 22.5 16.2
3709 47.08 13 16.3
3710 47.09 34.4 16.5
3711 47.1 30.9 16.7
3712 47.11 28.5 17.3
3713 47.12 20.2 18.3
3714 47.13 27.5 20.1
3715 47.14 30.8 22.3
3716 47.15 33.1 22.5
3717 47.16 27.3 19.5
3718 47.17 32.1 17.2
3719 47.18 28.4 16.4
3720 47.19 23.7 16.2
3721 47.2 23.7 16.1
3722 47.21 23.9 16.1
3723 47.22 20.2 16.1
3724 47.23 22.6 16.1
3725 47.24 27.4 16.1
3726 47.25 18.9 16
3727 47.26 32 16
3728 47.27 33.1 16
3729 47.28 24.8 16
3730 47.29 19.1 16
3731 47.3 23.5 16
3732 47.31 19 16
3733 47.32 17.8 15.9
3734 47.33 21.4 15.9
3735 47.34 17.8 15.9
3736 47.35 9.5 15.9
3737 47.36 19 15.9
3738 47.37 20.1 15.9
3739 47.38 23.8 15.9
3740 47.39 14.2 15.9
3741 47.4 21.3 15.9
3742 47.41 20.1 15.9
3743 47.42 20.2 15.9
3744 47.43 17.8 15.9
3745 47.44 22.6 15.9
3746 47.45 17.7 15.9
3747 47.46 15.3 15.9
3748 47.47 15.4 15.9
3749 47.48 10.7 15.9
3750 47.49 22.5 15.8
3751 47.5 18.9 15.8
3752 47.51 16.5 15.8
3753 47.52 14.2 15.8
3754 47.53 17.8 15.8
3755 47.54 15.4 15.8
3756 47.55 26.1 15.8
3757 47.56 17.8 15.8
3758 47.57 8.3 15.8
3759 47.58 19 15.8
3760 47.59 27.1 15.8
3761 47.6 23.6 15.8
3762 47.61 28.4 15.8
3763 47.62 27.3 15.8
3764 47.63 24.7 15.8
3765 47.64 16.5 15.8
3766 47.65 14.2 15.8
3767 47.66 16.6 15.8
3768 47.67 22.6 15.8
3769 47.68 28.6 15.8
3770 47.69 13 15.8
3771 47.7 22.4 15.8
3772 47.71 10.7 15.8
3773 47.72 18.9 15.8
3774 47.73 18.9 15.8
3775 47.74 14.2 15.7
3776 47.75 22.6 15.7
3777 47.76 22.5 15.7
3778 47.77 19.1 15.7
3779 47.78 14.2 15.7
3780 47.79 24.9 15.7
3781 47.8 15.3 15.7
3782 47.81 25 15.7
3783 47.82 20.1 15.7
3784 47.83 15.4 15.7
3785 47.84 14.2 15.7
3786 47.85 19 15.7
3787 47.86 22.6 15.7
3788 47.87 21.3 15.7
3789 47.88 20.2 15.7
3790 47.89 14.2 15.7
3791 47.9 20 15.7
3792 47.91 8.3 15.7
3793 47.92 17.8 15.7
3794 47.93 11.9 15.7
3795 47.94 28.4 15.7
3796 47.95 15.4 15.7
3797 47.96 20.3 15.7
3798 47.97 15.3 15.7
3799 47.98 21.4 15.7
3800 47.99 29.8 15.7
3801 48 14.2 15.7
3802 48.01 22.4 15.6
3803 48.02 27.2 15.6
3804 48.03 14.2 15.6
3805 48.04 25 15.6
3806 48.05 24.8 15.6
3807 48.06 9.4 15.6
3808 48.07 17.8 15.6
3809 48.08 20.2 15.6
3810 48.09 16.5 15.6
3811 48.1 22.6 15.6
3812 48.11 16.5 15.6
3813 48.12 15.4 15.6
3814 48.13 14.2 15.6
3815 48.14 20.3 15.6
3816 48.15 18.9 15.6
3817 48.16 22.5 15.6
3818 48.17 20 15.6
3819 48.18 21.3 15.6
3820 48.19 19.1 15.6
3821 48.2 13.1 15.6
3822 48.21 12.9 15.6
3823 48.22 15.4 15.6
3824 48.23 21.3 15.6
3825 48.24 20.1 15.6
3826 48.25 15.3 15.6
3827 48.26 13 15.6
3828 48.27 15.4 15.6
3829 48.28 11.8 15.6
3830 48.29 23.7 15.6
3831 48.3 29.7 15.6
3832 48.31 20.1 15.6
3833 48.32 15.5 15.6
3834 48.33 16.6 15.5
3835 48.34 16.5 15.5
3836 48.35 17.7 15.5
3837 48.36 14.2 15.5
3838 48.37 20.1 15.5
3839 48.38 20.1 15.5
3840 48.39 19 15.5
3841 48.4 20 15.5
3842 48.41 17.8 15.5
3843 48.42 16.6 15.5
3844 48.43 14.1 15.5
3845 48.44 23.7 15.5
3846 48.45 33.2 15.5
3847 48.46 9.4 15.5
3848 48.47 16.5 15.5
3849 48.48 19 15.5
3850 48.49 25 15.5
3851 48.5 17.8 15.5
3852 48.51 22.5 15.5
3853 48.52 20.1 15.5
3854 48.53 16.5 15.5
3855 48.54 22.5 15.5
3856 48.55 13 15.5
3857 48.56 5.9 15.5
3858 48.57 22.5 15.5
3859 48.58 22.4 15.5
3860 48.59 25.9 15.5
3861 48.6 24.9 15.5
3862 48.61 17.8 15.5
3863 48.62 24.9 15.5
3864 48.63 20.2 15.5
3865 48.64 18.9 15.5
3866 48.65 21.4 15.5
3867 48.66 10.6 15.5
3868 48.67 20.2 15.5
3869 48.68 16.6 15.5
3870 48.69 14.2 15.5
3871 48.7 14.1 15.5
3872 48.71 18.8 15.5
3873 48.72 21.3 15.5
3874 48.73 14.3 15.5
3875 48.74 27 15.5
3876 48.75 17.7 15.5
3877 48.76 13 15.5
3878 48.77 18.9 15.5
3879 48.78 16.6 15.5
3880 48.79 17.8 15.5
3881 48.8 24.8 15.6
3882 48.81 16.5 15.6
3883 48.82 11.9 15.6
3884 48.83 23.6 15.6
3885 48.84 20.1 15.6
3886 48.85 13 15.6
3887 48.86 16.6 15.6
3888 48.87 15.4 15.6
3889 48.88 14.2 15.6
3890 48.89 20 15.6
3891 48.9 17.6 15.6
3892 48.91 16.6 15.6
3893 48.92 21.4 15.6
3894 48.93 22.6 15.6
3895 48.94 24.7 15.6
3896 48.95 17.7 15.6
3897 48.96 16.5 15.6
3898 48.97 20 15.6
3899 48.98 8.3 15.6
3900 48.99 18.9 15.6
3901 49 17.7 15.6
3902 49.01 18.9 15.6
3903 49.02 15.4 15.6
3904 49.03 16.6 15.7
3905 49.04 20.1 15.7
3906 49.05 22.5 15.7
3907 49.06 28.4 15.7
3908 49.07 11.9 15.7
3909 49.08 21.2 15.7
3910 49.09 9.5 15.7
3911 49.1 9.5 15.8
3912 49.11 19.1 15.8
3913 49.12 18.9 15.8
3914 49.13 22.5 15.8
3915 49.14 18.9 15.8
3916 49.15 17.8 15.9
3917 49.16 21.3 15.9
3918 49.17 16.6 15.9
3919 49.18 21.3 16
3920 49.19 15.2 16
3921 49.2 16.6 16.1
3922 49.21 24.9 16.1
3923 49.22 16.7 16.2
3924 49.23 20.2 16.2
3925 49.24 24.8 16.3
3926 49.25 22.7 16.4
3927 49.26 23.7 16.5
3928 49.27 22.6 16.6
3929 49.28 27.2 16.7
3930 49.29 27.1 16.9
3931 49.3 28.4 17
3932 49.31 29.7 17.2
3933 49.32 20.2 17.5
3934 49.33 21.4 17.7
3935 49.34 25 18.1
3936 49.35 28.6 18.5
3937 49.36 20.1 19
3938 49.37 9.5 19.7
3939 49.38 29.7 20.6
3940 49.39 35.7 21.9
3941 49.4 35.7 23.8
3942 49.41 39 27.2
3943 49.42 47.6 33.2
3944 49.43 45.7 43.5
3945 49.44 67.3 61.5
3946 49.45 101.5 96.2
3947 49.46 162.39999 160.2
3948 49.47 249.2 257.60001
3949 49.48 360.79999 360.20001
3950 49.49 349.29999 314.79999
3951 49.5 145.60001 162.8
3952 49.51 91.4 65.2
3953 49.52 45 32.9
3954 49.53 28.4 25.9
3955 49.54 19 25
3956 49.55 37.8 24.4
3957 49.56 24.8 23.3
3958 49.57 17.8 22.1
3959 49.58 17.7 20.9
3960 49.59 13 20
3961 49.6 20.2 19.2
3962 49.61 19 18.7
3963 49.62 19 18.2
3964 49.63 23.7 17.8
3965 49.64 15.4 17.5
3966 49.65 17.8 17.3
3967 49.66 25 17.1
3968 49.67 14.2 16.9
3969 49.68 19 16.7
3970 49.69 14.2 16.6
3971 49.7 17.8 16.5
3972 49.71 17.8 16.4
3973 49.72 21.4 16.3
3974 49.73 19.1 16.2
3975 49.74 19.1 16.1
3976 49.75 13 16.1
3977 49.76 18.9 16
3978 49.77 21.3 16
3979 49.78 15.4 15.9
3980 49.79 28.4 15.9
3981 49.8 17.7 15.8
3982 49.81 20.2 15.8
3983 49.82 19 15.8
3984 49.83 8.3 15.7
3985 49.84 22.5 15.7
3986 49.85 20.2 15.7
3987 49.86 27.3 15.7
3988 49.87 8.3 15.7
3989 49.88 16.5 15.6
3990 49.89 28.5 15.6
3991 49.9 10.7 15.6
3992 49.91 20.1 15.6
3993 49.92 22.4 15.6
3994 49.93 17.7 15.6
3995 49.94 24.9 15.5
3996 49.95 5.9 15.5
3997 49.96 17.8 15.5
3998 49.97 17.7 15.5
3999 49.98 19 15.5
4000 49.99 28.4 15.5
4001 50 24.9 15.5
4002 50.01 14.2 15.5
4003 50.02 16.6 15.5
4004 50.03 14.3 15.5
4005 50.04 16.6 15.5
4006 50.05 15.4 15.5
4007 50.06 15.4 15.4
4008 50.07 29.7 15.4
4009 50.08 23.9 15.4
4010 50.09 17.8 15.4
4011 50.1 13 15.4
4012 50.11 24.9 15.4
4013 50.12 19 15.4
4014 50.13 11.8 15.4
4015 50.14 23.7 15.4
4016 50.15 22.5 15.4
4017 50.16 23.7 15.4
4018 50.17 13 15.4
4019 50.18 17.7 15.4
4020 50.19 17.8 15.4
4021 50.2 23.7 15.4
4022 50.21 13.1 15.4
4023 50.22 26 15.4
4024 50.23 17.7 15.4
4025 50.24 14.2 15.4
4026 50.25 15.4 15.4
4027 50.26 22.6 15.4
4028 50.27 14.2 15.4
4029 50.28 19 15.4
4030 50.29 14.2 15.4
4031 50.3 24.9 15.4
4032 50.31 20.1 15.4
4033 50.32 15.3 15.4
4034 50.33 22.6 15.4
4035 50.34 23.7 15.3
4036 50.35 23.8 15.3
4037 50.36 19 15.3
4038 50.37 19.1 15.3
4039 50.38 16.5 15.3
4040 50.39 25.9 15.3
4041 50.4 7.2 15.3
4042 50.41 17.8 15.3
4043 50.42 20.1 15.4
4044 50.43 16.5 15.4
4045 50.44 11.9 15.4
4046 50.45 25 15.4
4047 50.46 13.1 15.4
4048 50.47 16.7 15.4
4049 50.48 25 15.4
4050 50.49 18.9 15.5
4051 50.5 20.1 15.5
4052 50.51 15.4 15.6
4053 50.52 20.2 15.6
4054 50.53 16.6 15.7
4055 50.54 23.8 15.8
4056 50.55 21.3 16.1
4057 50.56 25 16.5
4058 50.57 19.1 17.2
4059 50.58 30.7 18.5
4060 50.59 29.5 20.9
4061 50.6 36.8 25.1
4062 50.61 51 31.4
4063 50.62 49.9 36.9
4064 50.63 39.3 32.4
4065 50.64 17.7 23.2
4066 50.65 25 17.9
4067 50.66 20.1 16.3
4068 50.67 24.9 15.9
4069 50.68 26.2 15.9
4070 50.69 17.7 15.8
4071 50.7 21.3 15.8
4072 50.71 17.8 15.7
4073 50.72 15.4 15.6
4074 50.73 16.6 15.6
4075 50.74 9.5 15.5
4076 50.75 21.2 15.5
4077 50.76 20.1 15.5
4078 50.77 21.4 15.4
4079 50.78 17.7 15.4
4080 50.79 18.9 15.4
4081 50.8 16.6 15.4
4082 50.81 9.5 15.4
4083 50.82 28.4 15.4
4084 50.83 20.1 15.4
4085 50.84 21.4 15.4
4086 50.85 17.7 15.4
4087 50.86 22.5 15.3
4088 50.87 15.4 15.3
4089 50.88 16.5 15.3
4090 50.89 15.4 15.3
4091 50.9 14.3 15.3
4092 50.91 14.2 15.3
4093 50.92 16.5 15.3
4094 50.93 16.6 15.3
4095 50.94 20.2 15.3
4096 50.95 15.4 15.3
4097 50.96 20.1 15.3
4098 50.97 7.1 15.3
4099 50.98 21.3 15.3
4100 50.99 21.4 15.3
4101 51 20.1 15.3
4102 51.01 13.6 15.3
4103 51.02 11 15.3
4104 51.03 13.7 15.3
4105 51.04 13.6 15.3
4106 51.05 18.3 15.3
4107 51.06 23.6 15.3
4108 51.07 15.6 15.3
4109 51.08 14.6 15.3
4110 51.09 14.7 15.3
4111 51.1 19.1 15.3
4112 51.11 16.4 15.3
4113 51.12 18.1 15.3
4114 51.13 19.2 15.3
4115 51.14 17.3 15.3
4116 51.15 19.2 15.3
4117 51.16 21 15.3
4118 51.17 24.6 15.3
4119 51.18 19.1 15.3
4120 51.19 19.2 15.3
4121 51.2 18.3 15.3
4122 51.21 17.4 15.3
4123 51.22 19.2 15.3
4124 51.23 17.3 15.3
4125 51.24 16.5 15.3
4126 51.25 20.1 15.3
4127 51.26 18.1 15.3
4128 51.27 19.1 15.3
4129 51.28 22.7 15.3
4130 51.29 17.4 15.3
4131 51.3 10 15.3
4132 51.31 18.2 15.3
4133 51.32 21.9 15.3
4134 51.33 17.4 15.3
4135 51.34 18.2 15.3
4136 51.35 20.1 15.3
4137 51.36 12.8 15.3
4138 51.37 17.4 15.3
4139 51.38 15.5 15.4
4140 51.39 24.6 15.4
4141 51.4 13.6 15.4
4142 51.41 19.2 15.4
4143 51.42 19.1 15.4
4144 51.43 19.2 15.4
4145 51.44 14.6 15.4
4146 51.45 21.9 15.4
4147 51.46 25.6 15.4
4148 51.47 24.7 15.4
4149 51.48 18.3 15.4
4150 51.49 17.3 15.4
4151 51.5 20.1 15.4
4152 51.51 24.6 15.4
4153 51.52 22 15.4
4154 51.53 20.9 15.4
4155 51.54 13.6 15.4
4156 51.55 25.5 15.4
4157 51.56 31 15.4
4158 51.57 19.1 15.4
4159 51.58 14.6 15.4
4160 51.59 21 15.4
4161 51.6 21.9 15.4
4162 51.61 16.4 15.4
4163 51.62 15.5 15.4
4164 51.63 18.1 15.5
4165 51.64 20.1 15.5
4166 51.65 25.6 15.5
4167 51.66 15.5 15.5
4168 51.67 29 15.6
4169 51.68 25.6 15.7
4170 51.69 18.3 16
4171 51.7 28.2 16.3
4172 51.71 19.9 17
4173 51.72 27.4 18.2
4174 51.73 37.5 19.9
4175 51.74 28.3 21.5
4176 51.75 19.1 20.3
4177 51.76 26.3 17.7
4178 51.77 29.2 16.2
4179 51.78 16.4 15.7
4180 51.79 18.2 15.6
4181 51.8 16.5 15.6
4182 51.81 17.3 15.6
4183 51.82 21.8 15.6
4184 51.83 19.2 15.5
4185 51.84 17.4 15.5
4186 51.85 23.7 15.5
4187 51.86 21.1 15.5
4188 51.87 21.8 15.5
4189 51.88 23.7 15.5
4190 51.89 18.2 15.5
4191 51.9 20 15.5
4192 51.91 22 15.5
4193 51.92 22.9 15.5
4194 51.93 20.1 15.5
4195 51.94 30.8 15.5
4196 51.95 15.5 15.5
4197 51.96 11.9 15.5
4198 51.97 21 15.8
4199 51.98 11.9 15.8
4200 51.99 26.5 15.8
4201 52 27.2 15.8
4202 52.01 14.6 15.8
4203 52.02 15.4 15.8
4204 52.03 16.5 15.8
4205 52.04 20.1 15.9
4206 52.05 22.8 15.9
4207 52.06 13.6 15.9
4208 52.07 20.1 15.9
4209 52.08 23.8 15.9
4210 52.09 21 15.9
4211 52.1 14.6 15.9
4212 52.11 21.1 15.9
4213 52.12 19 16
4214 52.13 20.1 16
4215 52.14 21 16
4216 52.15 18.3 16
4217 52.16 20 16
4218 52.17 19.1 16
4219 52.18 17.1 16.1
4220 52.19 21 16.1
4221 52.2 19 16.1
4222 52.21 21 16.1
4223 52.22 19.1 16.1
4224 52.23 23.8 16.2
4225 52.24 20.1 16.2
4226 52.25 19.1 16.2
4227 52.26 15.5 16.2
4228 52.27 16.5 16.3
4229 52.28 25.4 16.3
4230 52.29 19.2 16.3
4231 52.3 17.3 16.4
4232 52.31 21.8 16.4
4233 52.32 21.9 16.4
4234 52.33 20.1 16.5
4235 52.34 22 16.5
4236 52.35 21 16.5
4237 52.36 17.3 16.6
4238 52.37 20.1 16.6
4239 52.38 23 16.7
4240 52.39 18.2 16.7
4241 52.4 17.2 16.8
4242 52.41 28.4 16.9
4243 52.42 21 16.9
4244 52.43 28.1 17
4245 52.44 24.6 17.1
4246 52.45 20.9 17.2
4247 52.46 18.2 17.2
4248 52.47 22.1 17.3
4249 52.48 25.7 17.4
4250 52.49 28.4 17.6
4251 52.5 23.8 17.7
4252 52.51 30 17.8
4253 52.52 20 17.9
4254 52.53 22 18.1
4255 52.54 26.6 18.3
4256 52.55 26.4 18.5
4257 52.56 21.9 18.7
4258 52.57 21 18.9
4259 52.58 22.7 19.2
4260 52.59 30.1 19.5
4261 52.6 33.9 19.8
4262 52.61 30.1 20.1
4263 52.62 27.3 20.6
4264 52.63 23.6 21
4265 52.64 23.6 21.6
4266 52.65 32 22.2
4267 52.66 34.6 23
4268 52.67 39.2 23.8
4269 52.68 26.4 24.8
4270 52.69 36.3 26.1
4271 52.7 33.6 27.6
4272 52.71 35.6 29.4
4273 52.72 40.2 31.7
4274 52.73 52.9 34.6
4275 52.74 50.2 38.5
4276 52.75 73.3 43.9
4277 52.76 73.7 52.4
4278 52.77 92.9 66.8
4279 52.78 125.7 91.8
4280 52.79 171.60001 134.10001
4281 52.8 241.10001 205.2
4282 52.81 396 336.70001
4283 52.82 742.09998 571.09998
4284 52.83 1032.80005 928.20001
4285 52.84 1496.59998 1347.19995
4286 52.85 1310 1294.69995
4287 52.86 748.59998 728.59998
4288 52.87 299.29999 284.29999
4289 52.88 139.7 108.7
4290 52.89 86 63.7
4291 52.9 67.3 56
4292 52.91 47.4 54.2
4293 52.92 42.2 50.8
4294 52.93 34.6 46
4295 52.94 23.7 41.1
4296 52.95 32.1 37
4297 52.96 30.3 33.6
4298 52.97 28.3 31
4299 52.98 26.4 28.9
4300 52.99 18.2 27.1
4301 53 24.5 25.8
4302 53.01 15.5 24.6
4303 53.02 23.8 23.6
4304 53.03 27.4 22.8
4305 53.04 17.3 22.4
4306 53.05 13.7 21.8
4307 53.06 20.9 21.3
4308 53.07 27.5 20.8
4309 53.08 18.3 20.4
4310 53.09 21 20.1
4311 53.1 12.7 19.8
4312 53.11 14.6 19.5
4313 53.12 23.9 19.3
4314 53.13 25.6 19.1
4315 53.14 17.3 18.9
4316 53.15 20.1 18.7
4317 53.16 21.7 18.6
4318 53.17 16.5 18.4
4319 53.18 19.1 18.3
4320 53.19 23.7 18.2
4321 53.2 17.3 18.1
4322 53.21 20.1 18
4323 53.22 21.8 17.9
4324 53.23 20.9 17.8
4325 53.24 18.3 17.8
4326 53.25 20 17.7
4327 53.26 18.2 17.6
4328 53.27 15.6 17.6
4329 53.28 26.4 17.6
4330 53.29 9.1 17.5
4331 53.3 20 17.5
4332 53.31 17.4 17.4
4333 53.32 21.8 17.4
4334 53.33 28.4 17.4
4335 53.34 18.2 17.4
4336 53.35 28.2 17.4
4337 53.36 17.5 17.3
4338 53.37 21.9 17.3
4339 53.38 26.5 17.3
4340 53.39 20.9 17.3
4341 53.4 14.6 17.3
4342 53.41 19.2 17.3
4343 53.42 20.9 17.3
4344 53.43 29.4 17.3
4345 53.44 23.8 17.3
4346 53.45 18.3 17.4
4347 53.46 22.7 17.4
4348 53.47 21.8 17.4
4349 53.48 16.4 17.4
4350 53.49 25.6 17.4
4351 53.5 25.6 17.5
4352 53.51 16.5 17.5
4353 53.52 17.2 17.5
4354 53.53 23.6 17.6
4355 53.54 22.9 17.6
4356 53.55 19.2 17.7
4357 53.56 22.7 17.8
4358 53.57 30.8 17.8
4359 53.58 32.7 17.9
4360 53.59 25.5 18
4361 53.6 30.9 18.1
4362 53.61 20.1 18.2
4363 53.62 21 18.3
4364 53.63 37.4 18.4
4365 53.64 28.2 18.6
4366 53.65 30.9 18.7
4367 53.66 26.5 18.9
4368 53.67 40.3 19.1
4369 53.68 33.9 19.3
4370 53.69 27.4 19.5
4371 53.7 31 19.8
4372 53.71 31 20.2
4373 53.72 33.6 20.5
4374 53.73 32 20.6
4375 53.74 27.5 21.1
4376 53.75 28.3 21.7
4377 53.76 39.4 22.4
4378 53.77 28.1 23.2
4379 53.78 35.6 24.2
4380 53.79 31.1 25.4
4381 53.8 38.4 26.9
4382 53.81 58.5 28.7
4383 53.82 35.6 31.1
4384 53.83 53.2 34.4
4385 53.84 62.5 39.1
4386 53.85 77.8 46.6
4387 53.86 65.6 59.6
4388 53.87 105.5 81.8
4389 53.88 145.8 118.6
4390 53.89 229.60001 181.5
4391 53.9 316.60001 297.79999
4392 53.91 500.29999 492.70001
4393 53.92 780.29999 777.90002
4394 53.93 1000.79999 1038
4395 53.94 886.70001 858.90002
4396 53.95 386 436.29999
4397 53.96 148.39999 167.39999
4398 53.97 99.5 72.1
4399 53.98 76.5 49.2
4400 53.99 48.4 45.6
4401 54 43.8 44.2
4402 54.01 29.2 41.5
4403 54.02 25.5 37.9
4404 54.03 27.4 34.4
4405 54.04 14.7 31.5
4406 54.05 21 29.1
4407 54.06 23.8 27.2
4408 54.07 27.6 25.7
4409 54.08 34.7 24.5
4410 54.09 26.5 23.5
4411 54.1 21 24.5
4412 54.11 35.6 23.9
4413 54.12 25.5 23.3
4414 54.13 22.8 22.9
4415 54.14 22 22.5
4416 54.15 16.4 22.2
4417 54.16 34.9 21.9
4418 54.17 24.6 21.7
4419 54.18 23.9 21.5
4420 54.19 25.5 21.3
4421 54.2 16.4 21.2
4422 54.21 13.8 21
4423 54.22 16.4 20.9
4424 54.23 23.6 20.9
4425 54.24 21.8 20.8
4426 54.25 29.1 20.8
4427 54.26 23.7 20.7
4428 54.27 20.2 20.7
4429 54.28 20 20.7
4430 54.29 21 20.7
4431 54.3 20.1 20.7
4432 54.31 29.2 20.7
4433 54.32 22 20.8
4434 54.33 31.1 20.8
4435 54.34 19.2 20.9
4436 54.35 17.4 20.9
4437 54.36 15.6 21
4438 54.37 19.2 21.1
4439 54.38 20.9 21.2
4440 54.39 21 21.3
4441 54.4 28.4 21.4
4442 54.41 29.1 21.5
4443 54.42 20.1 21.6
4444 54.43 24.8 21.7
4445 54.44 28.5 21.9
4446 54.45 26.5 22
4447 54.46 19.3 22.2
4448 54.47 22 22.4
4449 54.48 23.6 22.6
4450 54.49 17.3 22.8
4451 54.5 22.1 23
4452 54.51 16.4 23.2
4453 54.52 31.3 23.5
4454 54.53 26.4 23.8
4455 54.54 21 24
4456 54.55 28.3 24.4
4457 54.56 26.6 24.7
4458 54.57 24.7 25
4459 54.58 25.7 25.4
4460 54.59 22.8 25.8
4461 54.6 21.9 26.3
4462 54.61 21.8 26.8
4463 54.62 33.7 27.3
4464 54.63 32.9 27.9
4465 54.64 32.9 28.5
4466 54.65 47.8 29.1
4467 54.66 43 29.9
4468 54.67 37.6 30.7
4469 54.68 41.3 31.5
4470 54.69 35.6 32.5
4471 54.7 48.1 33.6
4472 54.71 53.7 34.7
4473 54.72 47.4 36
4474 54.73 43.7 37.4
4475 54.74 48.4 39
4476 54.75 70.8 40.8
4477 54.76 46.7 42.8
4478 54.77 62.1 45.1
4479 54.78 65.6 47.7
4480 54.79 79.5 50.7
4481 54.8 75.7 54.1
4482 54.81 81.6 58
4483 54.82 93.6 62.6
4484 54.83 108.1 67.8
4485 54.84 110.5 74.2
4486 54.85 122.9 81.9
4487 54.86 122.8 91.3
4488 54.87 161.7 102.7
4489 54.88 196 117.1
4490 54.89 223.8 135.5
4491 54.9 256.5 160
4492 54.91 309 195.3
4493 54.92 370.70001 251.10001
4494 54.93 494.60001 345.89999
4495 54.94 696.20001 508.29999
4496 54.95 959.29999 775.90002
4497 54.96 1338.69995 1221.30005
4498 54.97 2306.69995 2029.30005
4499 54.98 3648 3413.19995
4500 54.99 5837.5 5483.3999
4501 55 7812.7998 7832.2002
4502 55.01 7534 7398.7998
4503 55.02 3775.80005 4171.1001
4504 55.03 1578.40002 1630.09998
4505 55.04 710.5 589.29999
4506 55.05 413.39999 308.20001
4507 55.06 243.7 256.29999
4508 55.07 170.7 246.2
4509 55.08 158.89999 228.39999
4510 55.09 66.5 201.39999
4511 55.1 79.4 172.89999
4512 55.11 48.5 147.8
4513 55.12 61.3 127.3
4514 55.13 53 111
4515 55.14 56.7 98
4516 55.15 46.4 87.4
4517 55.16 30.2 78.8
4518 55.17 38.4 71.7
4519 55.18 40.3 65.7
4520 55.19 30.2 60.6
4521 55.2 36.5 56.3
4522 55.21 43.8 52.6
4523 55.22 35.5 49.4
4524 55.23 28.4 46.6
4525 55.24 33 44.1
4526 55.25 24.7 42
4527 55.26 23.8 40
4528 55.27 28.3 38.3
4529 55.28 33.1 36.8
4530 55.29 25.6 35.4
4531 55.3 37.6 34.2
4532 55.31 30.3 33.1
4533 55.32 21 32.1
4534 55.33 28.3 31.2
4535 55.34 35.7 30.3
4536 55.35 28.4 29.5
4537 55.36 22.1 28.8
4538 55.37 21.8 28.2
4539 55.38 25.5 27.6
4540 55.39 31.2 27.1
4541 55.4 25.7 26.5
4542 55.41 30.2 26.1
4543 55.42 37.5 25.6
4544 55.43 33.8 25.2
4545 55.44 24.6 24.8
4546 55.45 37.6 24.5
4547 55.46 28.4 24.2
4548 55.47 22.9 23.9
4549 55.48 26.4 23.6
4550 55.49 25.5 23.3
4551 55.5 23 23
4552 55.51 29.4 22.8
4553 55.52 24.7 22.6
4554 55.53 23.9 22.4
4555 55.54 28.4 22.2
4556 55.55 22.9 22
4557 55.56 31 21.8
4558 55.57 21.1 21.6
4559 55.58 20.1 21.5
4560 55.59 22.9 21.3
4561 55.6 24.7 21.2
4562 55.61 31.2 21
4563 55.62 22.8 20.9
4564 55.63 22.8 20.8
4565 55.64 22.8 20.7
4566 55.65 21 20.5
4567 55.66 16.5 20.4
4568 55.67 22.9 20.3
4569 55.68 24.7 20.2
4570 55.69 28.2 20.1
4571 55.7 27.5 20.1
4572 55.71 19.3 20
4573 55.72 23.9 19.9
4574 55.73 19.2 19.8
4575 55.74 22.8 19.7
4576 55.75 17.4 19.7
4577 55.76 25.6 19.6
4578 55.77 22 19.5
4579 55.78 21.1 19.5
4580 55.79 21.9 19.4
4581 55.8 22 19.4
4582 55.81 19.2 19.3
4583 55.82 29.5 19.2
4584 55.83 23.6 19.2
4585 55.84 25.5 19.1
4586 55.85 15.5 19.1
4587 55.86 26.5 19.1
4588 55.87 21.8 19
4589 55.88 21.1 19
4590 55.89 24.7 18.9
4591 55.9 20.2 18.9
4592 55.91 22 17
4593 55.92 20.2 17
4594 55.93 25.6 17
4595 55.94 19.2 17
4596 55.95 23.8 17
4597 55.96 28.5 17
4598 55.97 18.2 17
4599 55.98 23.9 17
4600 55.99 28.6 17
4601 56 32.8 17
4602 56.01 28.5 17
4603 56.02 23.8 17
4604 56.03 19.3 17
4605 56.04 24.6 17
4606 56.05 29.2 17
4607 56.06 21.2 17
4608 56.07 13.8 17.1
4609 56.08 30.2 17.1
4610 56.09 24.8 17.1
4611 56.1 27.5 17.1
4612 56.11 39.5 17.1
4613 56.12 22 17.1
4614 56.13 23.8 17.1
4615 56.14 33 17.1
4616 56.15 21.9 17.1
4617 56.16 18.3 17.1
4618 56.17 23.8 17.1
4619 56.18 20.1 17.1
4620 56.19 21.9 17.1
4621 56.2 26.6 17.1
4622 56.21 23 17.1
4623 56.22 26.5 17.1
4624 56.23 18.3 17.1
4625 56.24 17.4 17.1
4626 56.25 28.3 17.2
4627 56.26 25.6 17.2
4628 56.27 23.6 17.2
4629 56.28 17.4 17.2
4630 56.29 24.8 17.2
4631 56.3 22 17.2
4632 56.31 17.4 17.2
4633 56.32 18.3 17.2
4634 56.33 18.3 17.2
4635 56.34 26.5 17.2
4636 56.35 18.4 17.2
4637 56.36 18.3 17.2
4638 56.37 23.8 17.2
4639 56.38 22.1 17.2
4640 56.39 21.1 17.2
4641 56.4 31.2 17.2
4642 56.41 19.2 17.2
4643 56.42 16.5 17.2
4644 56.43 12.9 17.3
4645 56.44 18.3 17.3
4646 56.45 22 17.3
4647 56.46 17.4 17.3
4648 56.47 24.7 17.3
4649 56.48 23 17.3
4650 56.49 21 17.3
4651 56.5 18.3 17.3
4652 56.51 22.1 17.3
4653 56.52 20.3 17.3
4654 56.53 29.2 17.3
4655 56.54 21 17.3
4656 56.55 24.7 17.3
4657 56.56 17.4 17.3
4658 56.57 14.6 17.3
4659 56.58 14.6 17.3
4660 56.59 23.8 17.3
4661 56.6 22.8 17.3
4662 56.61 31.1 17.4
4663 56.62 21.1 17.4
4664 56.63 16.5 17.4
4665 56.64 22.1 17.4
4666 56.65 26.7 17.4
4667 56.66 22 17.4
4668 56.67 23.7 17.4
4669 56.68 19.2 17.4
4670 56.69 23.8 17.4
4671 56.7 14.7 17.4
4672 56.71 13.7 17.4
4673 56.72 11 17.4
4674 56.73 20.1 17.4
4675 56.74 23.9 17.4
4676 56.75 24.7 17.4
4677 56.76 23.8 17.4
4678 56.77 20.9 17.4
4679 56.78 25.7 17.4
4680 56.79 23.7 17.5
4681 56.8 24.7 17.5
4682 56.81 24.8 17.5
4683 56.82 11.9 17.5
4684 56.83 10.1 17.5
4685 56.84 14.7 17.5
4686 56.85 15.6 17.5
4687 56.86 27.4 17.5
4688 56.87 18.3 17.5
4689 56.88 20 17.5
4690 56.89 20.2 17.5
4691 56.9 23.8 17.5
4692 56.91 18.3 17.5
4693 56.92 23.7 17.5
4694 56.93 25.8 17.5
4695 56.94 19.2 17.5
4696 56.95 23.8 17.5
4697 56.96 17.4 17.6
4698 56.97 15.5 17.6
4699 56.98 19.3 17.6
4700 56.99 16.5 17.6
4701 57 16.5 17.6
4702 57.01 14.6 17.6
4703 57.02 29.3 17.6
4704 57.03 12.9 17.6
4705 57.04 14.6 17.6
4706 57.05 20.1 17.6
4707 57.06 14.7 17.6
4708 57.07 13.8 17.6
4709 57.08 14.6 17.6
4710 57.09 24.7 17.6
4711 57.1 26.7 17.6
4712 57.11 23.7 17.6
4713 57.12 31.1 17.6
4714 57.13 18.4 17.7
4715 57.14 13.7 17.7
4716 57.15 15.6 17.7
4717 57.16 19.3 17.7
4718 57.17 24.7 17.7
4719 57.18 21.9 17.7
4720 57.19 21.9 17.7
4721 57.2 21.1 17.7
4722 57.21 18.3 17.8
4723 57.22 13.7 17.9
4724 57.23 17.4 17.9
4725 57.24 14.6 17.9
4726 57.25 16.5 17.9
4727 57.26 26.4 17.9
4728 57.27 19.2 17.9
4729 57.28 24.7 17.9
4730 57.29 18.4 17.9
4731 57.3 21.1 17.9
4732 57.31 16.5 17.9
4733 57.32 21.9 17.9
4734 57.33 23.9 18
4735 57.34 15.6 18
4736 57.35 13.8 18
4737 57.36 22.1 18
4738 57.37 19.3 18
4739 57.38 9.2 18
4740 57.39 15.5 18
4741 57.4 12.8 18
4742 57.41 20.1 18
4743 57.42 15.5 18.1
4744 57.43 24.6 18.1
4745 57.44 21.1 18.1
4746 57.45 21 18.1
4747 57.46 17.4 18.1
4748 57.47 13.8 18.1
4749 57.48 15.6 18.1
4750 57.49 21.1 18.2
4751 57.5 17.4 18.2
4752 57.51 22 18.2
4753 57.52 15.5 18.2
4754 57.53 21 18.2
4755 57.54 25.7 18.2
4756 57.55 19.3 18.3
4757 57.56 24.8 18.3
4758 57.57 15.5 18.3
4759 57.58 21 18.3
4760 57.59 20.3 18.3
4761 57.6 16.5 18.4
4762 57.61 17.5 18.4
4763 57.62 17.4 18.4
4764 57.63 20 18.4
4765 57.64 18.3 18.4
4766 57.65 24.7 18.5
4767 57.66 18.3 18.5
4768 57.67 17.4 18.5
4769 57.68 22 18.6
4770 57.69 22.9 18.6
4771 57.7 22 18.6
4772 57.71 19.3 18.7
4773 57.72 12 18.7
4774 57.73 29.3 18.7
4775 57.74 28.3 18.8
4776 57.75 22.1 18.8
4777 57.76 33.1 18.9
4778 57.77 20.1 18.9
4779 57.78 13.7 19
4780 57.79 18.4 19
4781 57.8 22 19.1
4782 57.81 24.9 19.2
4783 57.82 16.5 19.3
4784 57.83 21 19.3
4785 57.84 17.4 19.4
4786 57.85 21 19.5
4787 57.86 22 19.6
4788 57.87 21.9 19.8
4789 57.88 19.3 19.9
4790 57.89 29.3 20.1
4791 57.9 21.9 20.2
4792 57.91 24 20.4
4793 57.92 19.2 20.6
4794 57.93 18.3 20.9
4795 57.94 18.3 21.2
4796 57.95 25.7 21.5
4797 57.96 14.6 21.9
4798 57.97 21.1 22.3
4799 57.98 27.4 22.9
4800 57.99 29.4 23.5
4801 58 22.9 24.3
4802 58.01 29.5 25.3
4803 58.02 21 26.5
4804 58.03 38.6 28
4805 58.04 43 30.2
4806 58.05 39.3 33.5
4807 58.06 56.7 38.8
4808 58.07 48.7 47.8
4809 58.08 71.5 62.7
4810 58.09 98.3 86.3
4811 58.1 110.2 125.8
4812 58.11 225.39999 194.89999
4813 58.12 334.29999 304.10001
4814 58.13 486.70001 461.20001
4815 58.14 621.59998 597.79999
4816 58.15 553.79999 500
4817 58.16 256.39999 271.20001
4818 58.17 120.7 116.1
4819 58.18 71.7 55.2
4820 58.19 44.2 38.7
4821 58.2 42.1 35.7
4822 58.21 26.6 35.1
4823 58.22 29.2 34.2
4824 58.23 33.2 32.3
4825 58.24 30.2 30.3
4826 58.25 15.6 28.5
4827 58.26 17.4 27.1
4828 58.27 26.6 25.9
4829 58.28 33.3 24.9
4830 58.29 21.1 24.1
4831 58.3 19.2 23.5
4832 58.31 27.5 23
4833 58.32 14.8 22.6
4834 58.33 16.5 22.2
4835 58.34 22.1 21.9
4836 58.35 11 21.6
4837 58.36 27.6 21.4
4838 58.37 27.5 21.2
4839 58.38 28.5 21
4840 58.39 26.7 20.9
4841 58.4 12.8 20.8
4842 58.41 22.9 20.7
4843 58.42 28.5 20.6
4844 58.43 24.7 20.5
4845 58.44 22.9 20.4
4846 58.45 28.6 20.3
4847 58.46 15.5 20.3
4848 58.47 24.8 20.2
4849 58.48 20.1 20.2
4850 58.49 24.6 20.2
4851 58.5 14.7 20.1
4852 58.51 21.1 20.1
4853 58.52 19.4 20.1
4854 58.53 17.4 20.1
4855 58.54 22 20.1
4856 58.55 10.1 20.1
4857 58.56 24.8 20.1
4858 58.57 21.1 20.1
4859 58.58 18.3 20.1
4860 58.59 25.5 20.1
4861 58.6 14.6 20.1
4862 58.61 13.7 20.1
4863 58.62 13.6 20.1
4864 58.63 24.7 20.2
4865 58.64 16.5 20.2
4866 58.65 22.1 20.2
4867 58.66 26.7 20.3
4868 58.67 16.5 20.3
4869 58.68 20.2 20.3
4870 58.69 16.5 20.4
4871 58.7 16.5 20.4
4872 58.71 12.8 20.5
4873 58.72 23.8 20.6
4874 58.73 30.1 20.6
4875 58.74 28.4 20.7
4876 58.75 23 20.8
4877 58.76 21.9 20.9
4878 58.77 26.8 21
4879 58.78 23.1 21.1
4880 58.79 19.3 21.2
4881 58.8 27.5 21.3
4882 58.81 21 21.4
4883 58.82 25.6 21.6
4884 58.83 17.5 21.8
4885 58.84 22.1 21.9
4886 58.85 21.9 22.1
4887 58.86 25.7 22.3
4888 58.87 24.8 22.6
4889 58.88 26.5 22.8
4890 58.89 28.5 23.1
4891 58.9 26.6 23.5
4892 58.91 30.2 23.8
4893 58.92 19.3 24.2
4894 58.93 27.3 24.7
4895 58.94 39.3 25.2
4896 58.95 32.1 25.8
4897 58.96 29.4 26.5
4898 58.97 32.9 27.3
4899 58.98 34.8 28.3
4900 58.99 34 29.4
4901 59 37.6 30.7
4902 59.01 25.7 32.2
4903 59.02 41.3 34.1
4904 59.03 37.7 36.5
4905 59.04 68.8 39.4
4906 59.05 58.7 43.3
4907 59.06 72.2 48.5
4908 59.07 91.5 56.3
4909 59.08 101 68.7
4910 59.09 115.7 89.9
4911 59.1 145.10001 124.7
4912 59.11 246.3 179.8
4913 59.12 309.29999 269.79999
4914 59.13 445.60001 425.89999
4915 59.14 708.70001 675.09998
4916 59.15 1098.80005 1038.40002
4917 59.16 1322.09998 1420.69995
4918 59.17 1210.59998 1305.40002
4919 59.18 738.59998 756.90002
4920 59.19 413.5 321.70001
4921 59.2 165.89999 131.3
4922 59.21 90.4 74.7
4923 59.22 75.6 62.9
4924 59.23 66.1 61.1
4925 59.24 41.9 58.7
4926 59.25 36.7 54.4
4927 59.26 33 49.4
4928 59.27 27.5 44.8
4929 59.28 33 40.8
4930 59.29 24 37.7
4931 59.3 28.3 35.1
4932 59.31 24.8 33
4933 59.32 25.7 31.3
4934 59.33 18.3 29.9
4935 59.34 15.6 28.8
4936 59.35 33.2 27.8
4937 59.36 20.2 26.9
4938 59.37 11 26.2
4939 59.38 17.3 25.5
4940 59.39 17.4 25
4941 59.4 18.4 24.5
4942 59.41 21.1 24.1
4943 59.42 18.3 23.7
4944 59.43 24.8 23.4
4945 59.44 23.9 23.1
4946 59.45 25.7 22.8
4947 59.46 19.2 22.6
4948 59.47 25.6 22.3
4949 59.48 25.6 22.1
4950 59.49 27.4 22
4951 59.5 20.2 21.8
4952 59.51 22.9 21.7
4953 59.52 17.4 21.5
4954 59.53 21.1 21.4
4955 59.54 31.3 21.3
4956 59.55 18.4 21.2
4957 59.56 16.6 21.1
4958 59.57 24.8 21
4959 59.58 21.1 20.9
4960 59.59 23.8 20.8
4961 59.6 26.6 20.8
4962 59.61 18.3 20.7
4963 59.62 23.9 20.6
4964 59.63 26.7 20.6
4965 59.64 16.6 20.5
4966 59.65 21.1 20.5
4967 59.66 17.4 20.4
4968 59.67 13.8 20.4
4969 59.68 25.7 20.3
4970 59.69 20.2 20.3
4971 59.7 15.6 20.3
4972 59.71 11 20.2
4973 59.72 23.1 20.2
4974 59.73 14.7 20.2
4975 59.74 28.4 20.2
4976 59.75 23.8 20.1
4977 59.76 15.5 20.1
4978 59.77 20.2 20.1
4979 59.78 26.5 20.1
4980 59.79 22.1 20.1
4981 59.8 17.5 20
4982 59.81 15.7 20
4983 59.82 20.1 20
4984 59.83 15.6 20
4985 59.84 20.2 20
4986 59.85 19.3 20
4987 59.86 16.6 20
4988 59.87 17.5 20
4989 59.88 17.5 19.9
4990 59.89 22 19.9
4991 59.9 19.3 19.9
4992 59.91 30.4 19.9
4993 59.92 22.8 19.9
4994 59.93 24.8 19.9
4995 59.94 25.8 19.9
4996 59.95 19.3 19.9
4997 59.96 13.8 19.9
4998 59.97 18.4 20
4999 59.98 24.8 20
5000 59.99 11 20
5001 60 14.7 20
5002 60.01 27.7 20
5003 60.02 26.6 20.1
5004 60.03 18.4 20.1
5005 60.04 22.1 20.1
5006 60.05 17.5 20.2
5007 60.06 15.6 20.3
5008 60.07 33.3 20.4
5009 60.08 22 20.6
5010 60.09 22.9 20.9
5011 60.1 26.7 21.3
5012 60.11 17.6 21.8
5013 60.12 26.7 23
5014 60.13 21.1 25
5015 60.14 25.8 28.3
5016 60.15 31.1 33.7
5017 60.16 35.8 41.6
5018 60.17 44.9 50.6
5019 60.18 50 49.6
5020 60.19 26.6 37.8
5021 60.2 22 27.3
5022 60.21 18.3 22.4
5023 60.22 17.4 20.8
5024 60.23 25.7 20.5
5025 60.24 19.3 20.4
5026 60.25 16.5 20.4
5027 60.26 14.7 20.3
5028 60.27 19.4 20.2
5029 60.28 15.6 20.1
5030 60.29 19.2 20
5031 60.3 13.8 19.9
5032 60.31 17.4 19.9
5033 60.32 10.2 19.8
5034 60.33 11.9 19.8
5035 60.34 20.2 19.7
5036 60.35 32.4 19.7
5037 60.36 16.7 19.7
5038 60.37 13.7 19.7
5039 60.38 18.3 19.7
5040 60.39 20.2 19.7
5041 60.4 16.5 19.7
5042 60.41 20.3 19.7
5043 60.42 22.1 19.6
5044 60.43 23 19.6
5045 60.44 20.3 19.6
5046 60.45 21.2 19.6
5047 60.46 21.2 19.6
5048 60.47 24.8 19.6
5049 60.48 11.9 19.6
5050 60.49 12.9 19.6
5051 60.5 17.5 19.6
5052 60.51 28.5 19.6
5053 60.52 16.5 19.6
5054 60.53 16.6 19.6
5055 60.54 19.3 19.6
5056 60.55 14.7 19.6
5057 60.56 13.8 19.6
5058 60.57 24.9 19.6
5059 60.58 22.1 19.6
5060 60.59 15.6 19.6
5061 60.6 18.4 19.7
5062 60.61 14.7 19.7
5063 60.62 20.2 19.7
5064 60.63 17.5 19.7
5065 60.64 18.4 19.7
5066 60.65 17.6 19.7
5067 60.66 23.1 19.7
5068 60.67 13.8 19.7
5069 60.68 18.4 19.7
5070 60.69 17.5 19.7
5071 60.7 14.7 19.7
5072 60.71 17.3 19.7
5073 60.72 19.3 19.7
5074 60.73 21.1 19.7
5075 60.74 16.6 19.7
5076 60.75 19.4 19.7
5077 60.76 14.7 19.7
5078 60.77 13.8 19.7
5079 60.78 23.9 19.7
5080 60.79 16.5 19.7
5081 60.8 15.6 19.7
5082 60.81 20.2 19.7
5083 60.82 22.1 19.7
5084 60.83 16.6 19.7
5085 60.84 19.3 19.7
5086 60.85 20.3 19.7
5087 60.86 13.7 19.8
5088 60.87 20.3 19.8
5089 60.88 28.5 19.8
5090 60.89 18.5 19.8
5091 60.9 16.5 19.8
5092 60.91 21.1 19.8
5093 60.92 23.8 19.8
5094 60.93 12.9 19.8
5095 60.94 16.6 19.8
5096 60.95 25.7 19.8
5097 60.96 14.7 19.8
5098 60.97 17.4 19.8
5099 60.98 24.8 19.8
5100 60.99 11.9 19.8
5101 61 21.2 19.8
5102 61.01 23.8 19.9
5103 61.02 23.8 19.9
5104 61.03 17.5 19.9
5105 61.04 12 19.9
5106 61.05 16.5 19.9
5107 61.06 20.1 20
5108 61.07 22 20
5109 61.08 14.7 20
5110 61.09 20.2 20.1
5111 61.1 19.3 20.2
5112 61.11 22.1 20.4
5113 61.12 23.9 20.7
5114 61.13 27.6 21.2
5115 61.14 23.1 22.1
5116 61.15 23 23.4
5117 61.16 30.4 25.3
5118 61.17 28.5 27.7
5119 61.18 37.5 27.8
5120 61.19 25.9 25
5121 61.2 26.8 22.2
5122 61.21 25.7 20.8
5123 61.22 20.3 20.3
5124 61.23 24.7 20.2
5125 61.24 20.2 20.2
5126 61.25 21.2 20.2
5127 61.26 24 20.1
5128 61.27 30.4 20.1
5129 61.28 23 20.1
5130 61.29 26.9 20.1
5131 61.3 20.2 20.1
5132 61.31 20.3 20
5133 61.32 18.3 20
5134 61.33 21.2 20
5135 61.34 23 20
5136 61.35 13.8 20
5137 61.36 15.7 20
5138 61.37 22 20
5139 61.38 25.7 20
5140 61.39 27.5 20
5141 61.4 19.4 20
5142 61.41 15.7 20
5143 61.42 24 20
5144 61.43 20.3 20
5145 61.44 21.1 20
5146 61.45 15.6 20
5147 61.46 14.7 20
5148 61.47 18.3 20
5149 61.48 24 20.1
5150 61.49 22.9 20.1
5151 61.5 19.3 20.1
5152 61.51 14.7 20.1
5153 61.52 19.4 20.1
5154 61.53 31.4 20.1
5155 61.54 9.2 20.1
5156 61.55 19.3 20.1
5157 61.56 19.2 20.1
5158 61.57 13.8 20.1
5159 61.58 13.7 20.1
5160 61.59 14.7 20.1
5161 61.6 17.6 20.1
5162 61.61 19.3 20.1
5163 61.62 16.6 20.1
5164 61.63 14.8 20.1
5165 61.64 19.3 20.1
5166 61.65 23.9 20.2
5167 61.66 16.6 20.2
5168 61.67 20.3 20.2
5169 61.68 23.2 20.2
5170 61.69 19.3 20.2
5171 61.7 21.4 20.2
5172 61.71 17.6 20.2
5173 61.72 19.3 20.2
5174 61.73 16.5 20.2
5175 61.74 11.9 20.2
5176 61.75 15.7 20.3
5177 61.76 27.8 20.3
5178 61.77 22 20.3
5179 61.78 14.7 20.3
5180 61.79 19.5 20.3
5181 61.8 14.8 20.3
5182 61.81 13.8 20.4
5183 61.82 16.6 20.4
5184 61.83 21.2 20.4
5185 61.84 25.8 20.4
5186 61.85 16.6 20.4
5187 61.86 11 20.5
5188 61.87 15.5 20.5
5189 61.88 16.6 20.5
5190 61.89 12.9 20.6
5191 61.9 28.5 20.6
5192 61.91 14.7 20.7
5193 61.92 17.4 20.7
5194 61.93 21.2 20.8
5195 61.94 19.3 20.8
5196 61.95 16.5 20.9
5197 61.96 11.1 21
5198 61.97 18.5 21.1
5199 61.98 12 21.2
5200 61.99 12.9 21.3
5201 62 21.3 21.5
5202 62.01 17.5 21.6
5203 62.02 17.5 21.9
5204 62.03 17.6 22.1
5205 62.04 30.5 22.4
5206 62.05 21.3 22.9
5207 62.06 28.7 23.4
5208 62.07 18.4 24.3
5209 62.08 25.8 25.6
5210 62.09 29.4 27.9
5211 62.1 31.4 31.5
5212 62.11 32.5 37.1
5213 62.12 49.2 45.9
5214 62.13 57.7 60.6
5215 62.14 76.1 84.1
5216 62.15 121.2 118.5
5217 62.16 156.3 162.89999
5218 62.17 162.7 175
5219 62.18 124.1 126.6
5220 62.19 63.2 70.9
5221 62.2 35.9 39.9
5222 62.21 28.5 28.7
5223 62.22 31.4 25.7
5224 62.23 21.3 25.3
5225 62.24 17.4 25.1
5226 62.25 14.8 24.8
5227 62.26 24 24.3
5228 62.27 21.2 23.8
5229 62.28 24 23.3
5230 62.29 20.2 22.9
5231 62.3 21.3 22.6
5232 62.31 9.2 22.3
5233 62.32 24.9 22.1
5234 62.33 20.2 22
5235 62.34 20.3 21.8
5236 62.35 22.2 21.7
5237 62.36 19.4 21.6
5238 62.37 25 21.5
5239 62.38 17.5 21.5
5240 62.39 17.5 21.4
5241 62.4 23.9 21.4
5242 62.41 19.5 21.3
5243 62.42 25 21.3
5244 62.43 17.5 21.3
5245 62.44 15.7 21.2
5246 62.45 20.3 21.2
5247 62.46 26.7 21.2
5248 62.47 12 21.2
5249 62.48 24.8 21.2
5250 62.49 29.2 21.2
5251 62.5 17.6 21.2
5252 62.51 14.8 21.2
5253 62.52 18.4 21.2
5254 62.53 15.7 21.2
5255 62.54 16.5 21.2
5256 62.55 24.9 21.2
5257 62.56 20.4 21.3
5258 62.57 20.1 21.3
5259 62.58 17.5 21.3
5260 62.59 15.6 21.3
5261 62.6 17.5 21.3
5262 62.61 26.8 21.4
5263 62.62 14.7 21.4
5264 62.63 19.5 21.4
5265 62.64 19.4 21.5
5266 62.65 15.7 21.5
5267 62.66 14.8 21.5
5268 62.67 15.7 21.6
5269 62.68 25.9 21.6
5270 62.69 12.1 21.7
5271 62.7 23.1 21.7
5272 62.71 23.1 21.8
5273 62.72 16.5 21.9
5274 62.73 15.7 21.9
5275 62.74 20.3 22
5276 62.75 31.5 22.1
5277 62.76 18.4 22.2
5278 62.77 23.8 22.3
5279 62.78 25.8 22.4
5280 62.79 25 22.5
5281 62.8 26.9 22.6
5282 62.81 24.2 22.8
5283 62.82 23 22.9
5284 62.83 25.9 23.1
5285 62.84 19.4 23.3
5286 62.85 21.4 23.5
5287 62.86 26.8 23.7
5288 62.87 26.8 23.9
5289 62.88 31.2 24.2
5290 62.89 20.4 24.5
5291 62.9 20.4 24.8
5292 62.91 26.8 25.2
5293 62.92 28.5 25.6
5294 62.93 25.8 26.1
5295 62.94 23.1 26.7
5296 62.95 24 27.4
5297 62.96 32.3 28.1
5298 62.97 24.8 29
5299 62.98 24 30.1
5300 62.99 39.8 31.3
5301 63 27.8 32.8
5302 63.01 28.7 34.7
5303 63.02 38.7 37
5304 63.03 43.5 39.9
5305 63.04 47.1 43.8
5306 63.05 57.3 49.6
5307 63.06 73.9 58.6
5308 63.07 93.3 73.4
5309 63.08 118.9 97.4
5310 63.09 156.3 134.7
5311 63.1 206 192.39999
5312 63.11 312.10001 286.70001
5313 63.12 454.5 438.70001
5314 63.13 744.29999 663
5315 63.14 971.90002 971.20001
5316 63.15 1206.09998 1156.90002
5317 63.16 967.29999 897
5318 63.17 473.79999 477.20001
5319 63.18 219.39999 204.8
5320 63.19 125.8 94.1
5321 63.2 76.6 61.6
5322 63.21 49.9 55.1
5323 63.22 39.7 54.1
5324 63.23 32.1 52.4
5325 63.24 35.2 49.1
5326 63.25 33.2 45.3
5327 63.26 25.7 41.6
5328 63.27 29.5 38.5
5329 63.28 27.7 35.9
5330 63.29 27.5 33.9
5331 63.3 21.3 32.2
5332 63.31 17.6 30.8
5333 63.32 24.9 29.6
5334 63.33 18.5 28.6
5335 63.34 21.3 27.8
5336 63.35 20.3 27
5337 63.36 29.6 26.4
5338 63.37 19.4 25.9
5339 63.38 24.1 25.4
5340 63.39 23.1 25
5341 63.4 34.1 24.6
5342 63.41 24 24.3
5343 63.42 11 24
5344 63.43 15.7 23.8
5345 63.44 12.9 23.5
5346 63.45 25.9 23.3
5347 63.46 17.6 23.1
5348 63.47 12.9 22.9
5349 63.48 22.3 22.8
5350 63.49 17.5 22.6
5351 63.5 15.6 22.5
5352 63.51 20.4 22.4
5353 63.52 15.7 22.3
5354 63.53 19.5 22.2
5355 63.54 19.4 22.1
5356 63.55 16.6 22
5357 63.56 24.9 21.9
5358 63.57 15.7 21.8
5359 63.58 18.5 21.8
5360 63.59 23 21.7
5361 63.6 21.2 21.6
5362 63.61 21.3 21.6
5363 63.62 23 21.5
5364 63.63 18.5 21.5
5365 63.64 13.9 21.4
5366 63.65 21.3 21.4
5367 63.66 16.6 21.3
5368 63.67 14.7 21.3
5369 63.68 16.6 21.2
5370 63.69 19.5 21.2
5371 63.7 19.4 21.2
5372 63.71 14.8 21.1
5373 63.72 18.5 21.1
5374 63.73 19.4 21.1
5375 63.74 22.3 21.1
5376 63.75 18.5 21
5377 63.76 19.4 21
5378 63.77 23.1 21
5379 63.78 23 21
5380 63.79 18.4 20.9
5381 63.8 17.6 20.9
5382 63.81 18.4 20.9
5383 63.82 13 20.9
5384 63.83 16.8 20.9
5385 63.84 21.2 20.9
5386 63.85 24 20.8
5387 63.86 21.3 20.8
5388 63.87 14.8 20.8
5389 63.88 21.3 20.8
5390 63.89 23.1 20.8
5391 63.9 28.5 20.8
5392 63.91 15.7 20.8
5393 63.92 23 20.8
5394 63.93 22.2 20.8
5395 63.94 19.3 20.8
5396 63.95 15.7 20.8
5397 63.96 15.8 20.8
5398 63.97 19.5 20.8
5399 63.98 20.3 20.8
5400 63.99 28.5 20.9
5401 64 20.3 20.9
5402 64.01 20.3 21
5403 64.02 14.8 21
5404 64.03 18.5 21.2
5405 64.04 21.3 21.4
5406 64.05 19.4 21.8
5407 64.06 15.7 22.4
5408 64.07 23.2 23.2
5409 64.08 21.3 24.7
5410 64.09 22.1 27
5411 64.1 24.2 30.5
5412 64.11 39.7 35.5
5413 64.12 38.2 40.7
5414 64.13 44.3 39.2
5415 64.14 24 31.9
5416 64.15 35.1 25.2
5417 64.16 17.5 22.1
5418 64.17 21.3 21.1
5419 64.18 21.1 20.8
5420 64.19 15.8 20.8
5421 64.2 26.1 20.7
5422 64.21 16.8 20.7
5423 64.22 19.5 20.6
5424 64.23 13.9 20.6
5425 64.24 11.1 20.5
5426 64.25 32.2 20.4
5427 64.26 16.7 20.4
5428 64.27 16.6 20.4
5429 64.28 19.3 20.3
5430 64.29 17.5 20.3
5431 64.3 22.2 20.3
5432 64.31 19.3 20.3
5433 64.32 20.3 20.2
5434 64.33 26.8 20.2
5435 64.34 19.4 20.2
5436 64.35 18.5 20.2
5437 64.36 19.4 20.2
5438 64.37 13.9 20.2
5439 64.38 17.5 20.2
5440 64.39 21.2 20.2
5441 64.4 24.1 20.2
5442 64.41 16.6 20.1
5443 64.42 14.9 20.1
5444 64.43 14.8 20.1
5445 64.44 13 20.1
5446 64.45 14.8 20.1
5447 64.46 16.7 20.1
5448 64.47 16.6 20.1
5449 64.48 21.2 20.1
5450 64.49 22.2 20.1
5451 64.5 18.4 20.1
5452 64.51 20.2 20.1
5453 64.52 18.6 20.1
5454 64.53 14.8 20.1
5455 64.54 16.7 20.1
5456 64.55 12.9 20.1
5457 64.56 18.4 20.1
5458 64.57 24.2 20.1
5459 64.58 19.5 20.1
5460 64.59 12.9 20
5461 64.6 12 20
5462 64.61 24.2 20
5463 64.62 15.8 20
5464 64.63 13.9 20
5465 64.64 16.7 20
5466 64.65 16.6 20
5467 64.66 12 20
5468 64.67 16.6 20
5469 64.68 20.4 20
5470 64.69 16.6 20
5471 64.7 19.5 20
5472 64.71 14.7 20
5473 64.72 24.1 20
5474 64.73 20.4 20
5475 64.74 16.6 20
5476 64.75 30.6 20
5477 64.76 12.9 20
5478 64.77 17.5 20
5479 64.78 14.8 20
5480 64.79 18.4 20
5481 64.8 25.9 20
5482 64.81 15.7 19.9
5483 64.82 16.7 19.9
5484 64.83 14.9 19.9
5485 64.84 29.5 19.9
5486 64.85 19.4 19.9
5487 64.86 20.4 19.9
5488 64.87 15.8 19.9
5489 64.88 19.5 19.9
5490 64.89 18.6 19.9
5491 64.9 13.9 19.9
5492 64.91 21.3 19.9
5493 64.92 17.6 19.9
5494 64.93 20.4 19.9
5495 64.94 25 19.9
5496 64.95 9.3 19.9
5497 64.96 23.2 19.9
5498 64.97 12.9 19.9
5499 64.98 20.3 19.9
5500 64.99 14.8 19.9
5501 65 15.7 19.9
5502 65.01 13 19.9
5503 65.02 14.8 19.9
5504 65.03 20.4 19.9
5505 65.04 18.6 19.9
5506 65.05 16.6 19.9
5507 65.06 18.4 19.9
5508 65.07 19.4 19.9
5509 65.08 25.8 19.9
5510 65.09 25 19.9
5511 65.1 13.9 19.8
5512 65.11 16.6 19.8
5513 65.12 20.4 19.8
5514 65.13 15.7 19.8
5515 65.14 14.9 19.8
5516 65.15 13.9 19.8
5517 65.16 19.3 19.8
5518 65.17 18.5 19.8
5519 65.18 10.2 19.8
5520 65.19 15.7 19.8
5521 65.2 17.8 19.8
5522 65.21 13.9 19.8
5523 65.22 19.5 19.8
5524 65.23 13.9 19.8
5525 65.24 23.2 19.8
5526 65.25 16.6 19.8
5527 65.26 23 19.8
5528 65.27 18.5 19.8
5529 65.28 16.6 19.8
5530 65.29 14.8 19.8
5531 65.3 12 19.8
5532 65.31 28.8 19.8
5533 65.32 16.6 19.8
5534 65.33 22.3 19.7
5535 65.34 15.8 19.7
5536 65.35 14.8 19.7
5537 65.36 10.2 19.7
5538 65.37 20.4 19.7
5539 65.38 15.8 19.7
5540 65.39 16.6 19.7
5541 65.4 15.8 19.7
5542 65.41 16.7 19.7
5543 65.42 19.5 19.7
5544 65.43 26.8 19.7
5545 65.44 20.4 19.7
5546 65.45 15.7 19.7
5547 65.46 24.9 19.7
5548 65.47 13.9 19.7
5549 65.48 18.5 19.7
5550 65.49 18.5 19.7
5551 65.5 17.6 19.7
5552 65.51 13.9 19.7
5553 65.52 16.6 19.7
5554 65.53 14.8 19.7
5555 65.54 20.3 19.7
5556 65.55 19.4 19.7
5557 65.56 22.3 19.7
5558 65.57 13.8 19.7
5559 65.58 21.3 19.7
5560 65.59 12 19.7
5561 65.6 17.6 19.7
5562 65.61 18.4 19.7
5563 65.62 16.7 19.7
5564 65.63 19.4 19.7
5565 65.64 22.2 19.7
5566 65.65 19.5 19.7
5567 65.66 20.3 19.7
5568 65.67 12.1 19.7
5569 65.68 13 19.7
5570 65.69 18.5 19.7
5571 65.7 13.9 19.7
5572 65.71 21.4 19.7
5573 65.72 24 19.8
5574 65.73 24.1 19.8
5575 65.74 6.5 19.8
5576 65.75 19.5 19.8
5577 65.76 18.6 19.8
5578 65.77 19.4 19.8
5579 65.78 25 19.9
5580 65.79 16.6 19.9
5581 65.8 17.5 19.9
5582 65.81 23.3 20
5583 65.82 22.3 20
5584 65.83 24.8 20.1
5585 65.84 23.3 20.2
5586 65.85 21.3 20.2
5587 65.86 15.7 20.3
5588 65.87 25.9 20.4
5589 65.88 11.1 20.5
5590 65.89 17.7 20.7
5591 65.9 26 20.9
5592 65.91 15.8 21.1
5593 65.92 19.4 21.4
5594 65.93 24 21.8
5595 65.94 24.2 22.3
5596 65.95 19.5 23.1
5597 65.96 32.4 24.9
5598 65.97 18.5 26.9
5599 65.98 33.3 30.1
5600 65.99 34.3 35
5601 66 33.6 42.3
5602 66.01 41.6 54.2
5603 66.02 72.3 72.2
5604 66.03 99 98.4
5605 66.04 102.3 132.7
5606 66.05 154.5 147.10001
5607 66.06 110.7 114.1
5608 66.07 67.7 68.7
5609 66.08 32.5 40
5610 66.09 31.7 28.2
5611 66.1 23.2 24.6
5612 66.11 17.5 23.8
5613 66.12 22.2 23.8
5614 66.13 25.2 23.6
5615 66.14 18.6 23.3
5616 66.15 18.6 22.9
5617 66.16 20.6 22.5
5618 66.17 18.6 22.1
5619 66.18 25.2 21.8
5620 66.19 14.9 21.6
5621 66.2 18.6 21.4
5622 66.21 23.1 21.3
5623 66.22 19.6 21.1
5624 66.23 9.3 21
5625 66.24 15.8 21
5626 66.25 18.6 20.9
5627 66.26 22.3 20.8
5628 66.27 12.1 20.8
5629 66.28 16.6 20.8
5630 66.29 22.2 20.7
5631 66.3 18.6 20.7
5632 66.31 19.5 20.7
5633 66.32 15.9 20.7
5634 66.33 27.8 20.7
5635 66.34 25.2 20.7
5636 66.35 19.5 20.7
5637 66.36 26.8 20.7
5638 66.37 20.4 20.7
5639 66.38 17.6 20.8
5640 66.39 24.3 20.8
5641 66.4 20.5 20.8
5642 66.41 15.8 20.8
5643 66.42 19.5 20.9
5644 66.43 24.2 20.9
5645 66.44 27.8 21
5646 66.45 22.3 21
5647 66.46 24.2 21.1
5648 66.47 17.6 21.1
5649 66.48 25.8 21.2
5650 66.49 13.9 21.2
5651 66.5 17.7 21.3
5652 66.51 26.9 21.4
5653 66.52 19.5 21.5
5654 66.53 22.3 21.6
5655 66.54 17.5 21.7
5656 66.55 18.6 21.8
5657 66.56 24.2 21.9
5658 66.57 20.4 22
5659 66.58 24 22.2
5660 66.59 27 22.3
5661 66.6 25.2 22.5
5662 66.61 24.1 22.7
5663 66.62 16.7 22.9
5664 66.63 26 23.1
5665 66.64 23.3 23.3
5666 66.65 19.5 23.5
5667 66.66 23.2 23.8
5668 66.67 27.9 24.1
5669 66.68 27.8 24.4
5670 66.69 28.7 24.8
5671 66.7 22.4 25.2
5672 66.71 22.4 25.6
5673 66.72 35.4 26.1
5674 66.73 19.5 26.7
5675 66.74 21.4 27.3
5676 66.75 32.6 28
5677 66.76 30.6 28.8
5678 66.77 30.5 29.6
5679 66.78 39.1 30.7
5680 66.79 39.9 31.8
5681 66.8 33.5 33.2
5682 66.81 49.3 34.7
5683 66.82 40.9 36.5
5684 66.83 45.3 38.7
5685 66.84 41.9 41.2
5686 66.85 48.6 44.3
5687 66.86 49.2 48.1
5688 66.87 76.5 52.9
5689 66.88 83.5 59
5690 66.89 86.1 67.5
5691 66.9 121.5 80.2
5692 66.91 129.3 100.2
5693 66.92 146.8 132.39999
5694 66.93 201.7 183
5695 66.94 265.79999 258.89999
5696 66.95 371.89999 373.5
5697 66.96 599.20001 554.59998
5698 66.97 810.79999 831.79999
5699 66.98 1259.90002 1231.30005
5700 66.99 1702.59998 1775.30005
5701 67 2020.69995 2102.30005
5702 67.01 1737.09998 1667.59998
5703 67.02 917.79999 924.70001
5704 67.03 455.29999 406.89999
5705 67.04 207.7 176.10001
5706 67.05 132.39999 101.1
5707 67.06 112.7 83.7
5708 67.07 81.6 81.7
5709 67.08 54 79.9
5710 67.09 47.4 75.1
5711 67.1 32.7 68.5
5712 67.11 37.2 61.7
5713 67.12 29.8 55.6
5714 67.13 24.4 50.5
5715 67.14 27.9 46.2
5716 67.15 28.7 42.7
5717 67.16 26.1 39.8
5718 67.17 20.6 37.4
5719 67.18 18.6 35.4
5720 67.19 19.5 33.7
5721 67.2 30.7 32.2
5722 67.21 24.4 30.9
5723 67.22 23.3 29.8
5724 67.23 18.6 28.8
5725 67.24 17.8 27.9
5726 67.25 17.6 27.2
5727 67.26 21.4 26.5
5728 67.27 22.3 25.9
5729 67.28 28.8 25.3
5730 67.29 23.4 24.9
5731 67.3 22.2 24.4
5732 67.31 15.9 24
5733 67.32 14.9 23.6
5734 67.33 16.8 23.3
5735 67.34 18.6 23
5736 67.35 11.2 22.7
5737 67.36 22.3 22.4
5738 67.37 17.6 22.2
5739 67.38 16.8 22
5740 67.39 15.8 21.8
5741 67.4 24.2 21.6
5742 67.41 15.8 21.4
5743 67.42 10.3 21.2
5744 67.43 19.5 21.1
5745 67.44 11.2 20.9
5746 67.45 26 20.8
5747 67.46 24.1 20.7
5748 67.47 14 20.5
5749 67.48 23.3 20.4
5750 67.49 14.9 20.3
5751 67.5 12.1 20.2
5752 67.51 22.3 20.1
5753 67.52 17.7 20
5754 67.53 23.3 19.9
5755 67.54 19.5 19.9
5756 67.55 10.3 19.8
5757 67.56 13.1 19.7
5758 67.57 21.4 19.6
5759 67.58 27.1 19.6
5760 67.59 10.2 19.5
5761 67.6 22.3 19.4
5762 67.61 21.3 19.4
5763 67.62 23.3 19.3
5764 67.63 13 19.3
5765 67.64 24.1 19.2
5766 67.65 19.5 19.1
5767 67.66 14 19.1
5768 67.67 20.5 19
5769 67.68 23.4 19
5770 67.69 11.1 19
5771 67.7 18.6 18.9
5772 67.71 25.2 18.9
5773 67.72 30.7 18.8
5774 67.73 20.5 18.8
5775 67.74 23.2 18.7
5776 67.75 10.3 18.7
5777 67.76 14.9 18.7
5778 67.77 24.4 18.6
5779 67.78 13 18.6
5780 67.79 22.3 18.6
5781 67.8 19.4 18.5
5782 67.81 20.6 18.5
5783 67.82 20.5 18.7
5784 67.83 19.5 18.6
5785 67.84 17.6 18.6
5786 67.85 16.8 18.6
5787 67.86 9.3 18.6
5788 67.87 27.9 18.5
5789 67.88 12.1 18.5
5790 67.89 23.2 18.5
5791 67.9 21.3 18.5
5792 67.91 22.4 18.4
5793 67.92 13.1 18.4
5794 67.93 20.5 18.4
5795 67.94 15.8 18.4
5796 67.95 25.2 18.4
5797 67.96 15.9 18.4
5798 67.97 26.8 18.3
5799 67.98 21.5 18.3
5800 67.99 23.4 18.3
5801 68 22.3 18.3
5802 68.01 8.4 18.3
5803 68.02 19.5 18.3
5804 68.03 21.5 18.2
5805 68.04 17.8 17.7
5806 68.05 13.9 17.7
5807 68.06 23.2 17.7
5808 68.07 18.6 17.7
5809 68.08 15.9 17.7
5810 68.09 12.1 17.7
5811 68.1 14.9 17.7
5812 68.11 23.2 17.7
5813 68.12 22.4 17.7
5814 68.13 15.8 17.7
5815 68.14 21.6 17.7
5816 68.15 25.1 17.7
5817 68.16 16.8 17.7
5818 68.17 12 17.7
5819 68.18 15.8 17.7
5820 68.19 17.8 17.7
5821 68.2 15.9 17.7
5822 68.21 15.7 17.7
5823 68.22 14.9 17.7
5824 68.23 18.6 17.7
5825 68.24 14.9 17.7
5826 68.25 18.5 17.7
5827 68.26 15.8 17.7
5828 68.27 20.5 17.7
5829 68.28 25.2 17.7
5830 68.29 12.1 17.7
5831 68.3 18.7 17.8
5832 68.31 14.9 17.8
5833 68.32 10.3 17.8
5834 68.33 22.3 17.8
5835 68.34 20.5 17.8
5836 68.35 27.9 17.8
5837 68.36 21.4 17.8
5838 68.37 22.3 17.9
5839 68.38 18.6 17.9
5840 68.39 20.5 17.9
5841 68.4 22.2 17.9
5842 68.41 21.4 18
5843 68.42 21.4 18
5844 68.43 20.4 18
5845 68.44 12.1 18.1
5846 68.45 26.1 18.1
5847 68.46 31.6 18.1
5848 68.47 14.9 18.2
5849 68.48 20.5 18.2
5850 68.49 23.4 18.3
5851 68.5 19.6 18.4
5852 68.51 26.1 18.4
5853 68.52 22.4 18.5
5854 68.53 30.6 18.6
5855 68.54 25.1 18.7
5856 68.55 29.8 18.8
5857 68.56 25 18.9
5858 68.57 29.8 19
5859 68.58 28.7 19.1
5860 68.59 22.3 19.3
5861 68.6 23.3 19.4
5862 68.61 23.3 19.6
5863 68.62 31.7 19.8
5864 68.63 26.1 20
5865 68.64 18.6 20.3
5866 68.65 29 20.6
5867 68.66 19.5 20.9
5868 68.67 18.7 21.3
5869 68.68 24.3 21.8
5870 68.69 21.4 22.3
5871 68.7 29.7 22.9
5872 68.71 27.8 23.6
5873 68.72 31.6 24.5
5874 68.73 21.5 25.5
5875 68.74 36 26.8
5876 68.75 28.8 28.4
5877 68.76 40 30.4
5878 68.77 39 33.1
5879 68.78 47.6 37.2
5880 68.79 51.4 43.5
5881 68.8 68.9 53.5
5882 68.81 78.2 69.3
5883 68.82 82.4 92.8
5884 68.83 123.5 127.5
5885 68.84 159.5 180.89999
5886 68.85 263.5 262.60001
5887 68.86 348.29999 379.79999
5888 68.87 519.5 546.09998
5889 68.88 643.20001 703.40002
5890 68.89 663.79999 645.79999
5891 68.9 409 410
5892 68.91 216.2 202.10001
5893 68.92 120.9 92.6
5894 68.93 77.8 51.5
5895 68.94 53.8 40
5896 68.95 50.3 38.1
5897 68.96 36.3 37.8
5898 68.97 31.6 36.8
5899 68.98 28.1 34.9
5900 68.99 28.8 32.7
5901 69 18.6 30.5
5902 69.01 21.4 28.6
5903 69.02 21.5 27
5904 69.03 23.3 25.7
5905 69.04 15.9 24.6
5906 69.05 14.9 23.7
5907 69.06 24.2 22.9
5908 69.07 20.6 22.3
5909 69.08 24.2 21.7
5910 69.09 20.6 21.2
5911 69.1 14 20.8
5912 69.11 22.5 20.5
5913 69.12 16.8 20.1
5914 69.13 16.8 19.9
5915 69.14 26.1 19.6
5916 69.15 15 19.4
5917 69.16 25.2 19.2
5918 69.17 15.8 19
5919 69.18 13.1 18.9
5920 69.19 19.4 18.7
5921 69.2 13.1 18.6
5922 69.21 16.8 18.5
5923 69.22 18.8 18.4
5924 69.23 24.4 18.3
5925 69.24 13.1 18.2
5926 69.25 21.6 18.1
5927 69.26 17.8 18
5928 69.27 19.7 17.9
5929 69.28 14.9 17.9
5930 69.29 20.5 17.8
5931 69.3 16.8 17.8
5932 69.31 18.7 17.7
5933 69.32 12.2 17.7
5934 69.33 23.4 17.6
5935 69.34 20.6 17.6
5936 69.35 19.7 17.6
5937 69.36 18.6 17.6
5938 69.37 21.5 17.5
5939 69.38 21.5 17.5
5940 69.39 19.7 17.5
5941 69.4 19.7 17.5
5942 69.41 18.6 17.5
5943 69.42 16.9 17.5
5944 69.43 12 17.5
5945 69.44 14.9 17.5
5946 69.45 18.6 17.5
5947 69.46 15.1 17.5
5948 69.47 17.7 17.6
5949 69.48 20.7 17.6
5950 69.49 14.9 17.6
5951 69.5 20.5 17.7
5952 69.51 15.9 17.7
5953 69.52 25.2 17.8
5954 69.53 18.7 17.8
5955 69.54 21.6 17.9
5956 69.55 17.7 18
5957 69.56 13 18.1
5958 69.57 19.6 18.2
5959 69.58 18.6 18.4
5960 69.59 21.5 18.5
5961 69.6 19.7 18.7
5962 69.61 20.6 18.9
5963 69.62 22.5 19.2
5964 69.63 19.6 19.5
5965 69.64 33.6 19.9
5966 69.65 20.6 20.3
5967 69.66 25.3 21.2
5968 69.67 35.4 21.9
5969 69.68 23.4 22.7
5970 69.69 23.3 23.7
5971 69.7 34.6 25.1
5972 69.71 35.5 27.1
5973 69.72 38.4 30.2
5974 69.73 42.3 35.1
5975 69.74 48.9 42.8
5976 69.75 69.9 54.4
5977 69.76 69.8 71.3
5978 69.77 97.3 96.8
5979 69.78 142.39999 135.8
5980 69.79 204.5 192.10001
5981 69.8 244.3 272.39999
5982 69.81 331 365
5983 69.82 377.39999 371.89999
5984 69.83 294 262.10001
5985 69.84 145.5 141.60001
5986 69.85 79.6 69.3
5987 69.86 61.8 39.3
5988 69.87 40.3 29.9
5989 69.88 41.8 28
5990 69.89 23.4 27.8
5991 69.9 18.7 27.5
5992 69.91 21.4 26.7
5993 69.92 22.3 25.6
5994 69.93 18.6 24.4
5995 69.94 32.7 23.3
5996 69.95 24.2 22.3
5997 69.96 23.4 21.5
5998 69.97 14.9 20.9
5999 69.98 16.9 20.4
6000 69.99 16.8 20
6001 70 21.5 19.7
6002 70.01 26.2 19.4
6003 70.02 19.7 19.1
6004 70.03 19.7 18.9
6005 70.04 11.2 18.7
6006 70.05 26.3 18.6
6007 70.06 25.3 18.4
6008 70.07 19.7 18.3
6009 70.08 18.8 18.2
6010 70.09 7.5 18.1
6011 70.1 13.1 18.1
6012 70.11 13.1 18
6013 70.12 22.5 17.9
6014 70.13 19.6 17.9
6015 70.14 20.6 17.9
6016 70.15 21.5 17.9
6017 70.16 16.8 17.8
6018 70.17 14.9 17.8
6019 70.18 21.4 17.8
6020 70.19 17.8 17.8
6021 70.2 16.8 17.9
6022 70.21 12.2 17.9
6023 70.22 18.7 17.9
6024 70.23 14.9 17.9
6025 70.24 12.2 18
6026 70.25 10.3 18
6027 70.26 14.1 18.1
6028 70.27 19.6 18.1
6029 70.28 28.1 18.2
6030 70.29 24.3 18.3
6031 70.3 27.2 18.4
6032 70.31 13.1 18.5
6033 70.32 20.5 18.6
6034 70.33 17.8 18.7
6035 70.34 26.2 18.8
6036 70.35 23.5 18.9
6037 70.36 16 19.1
6038 70.37 17.9 19.3
6039 70.38 28.9 19.4
6040 70.39 20.5 19.6
6041 70.4 18 19.9
6042 70.41 16.9 20.1
6043 70.42 29 20.4
6044 70.43 19.6 20.7
6045 70.44 23.4 21
6046 70.45 36.7 21.4
6047 70.46 34.7 21.8
6048 70.47 19.7 22.2
6049 70.48 26.3 22.7
6050 70.49 30.7 23.3
6051 70.5 28.9 24
6052 70.51 41.2 24.7
6053 70.52 40.3 25.5
6054 70.53 36.6 26.5
6055 70.54 44.2 27.6
6056 70.55 29.9 28.9
6057 70.56 45.1 30.4
6058 70.57 48.9 32.2
6059 70.58 46.7 34.3
6060 70.59 53.2 36.8
6061 70.6 62.8 39.9
6062 70.61 68.4 43.7
6063 70.62 64.7 48.4
6064 70.63 76.2 54.4
6065 70.64 86.9 62.1
6066 70.65 108 72.4
6067 70.66 141.7 86.4
6068 70.67 149.10001 106.3
6069 70.68 223.8 136.89999
6070 70.69 287.89999 190.10001
6071 70.7 393.5 294.29999
6072 70.71 623.40002 498.79999
6073 70.72 917.20001 851.79999
6074 70.73 1277.19995 1320.40002
6075 70.74 1546.30005 1623.69995
6076 70.75 1521.30005 1410.90002
6077 70.76 935.29999 942
6078 70.77 426.79999 557.90002
6079 70.78 230.5 326
6080 70.79 138.2 205.8
6081 70.8 97.6 145.10001
6082 70.81 70.3 111.3
6083 70.82 44.9 89.7
6084 70.83 39.3 74.7
6085 70.84 37.5 63.8
6086 70.85 37.3 55.6
6087 70.86 33.7 49.3
6088 70.87 26.3 44.3
6089 70.88 22.4 40.3
6090 70.89 26.2 37
6091 70.9 22.5 34.4
6092 70.91 24.3 32.2
6093 70.92 18.7 30.3
6094 70.93 27.2 28.7
6095 70.94 30 27.4
6096 70.95 17.8 26.2
6097 70.96 14 25.2
6098 70.97 26.3 24.3
6099 70.98 21.6 23.6
6100 70.99 18.8 22.9
6101 71 20.6 22.3
6102 71.01 19.7 21.7
6103 71.02 23.7 21.2
6104 71.03 16.6 20.8
6105 71.04 21.3 20.4
6106 71.05 15.1 20.1
6107 71.06 19.7 19.7
6108 71.07 21.5 19.4
6109 71.08 19.7 19.2
6110 71.09 19.9 18.9
6111 71.1 16.5 18.7
6112 71.11 16.6 18.5
6113 71.12 22 18.3
6114 71.13 20.6 18.1
6115 71.14 19 17.9
6116 71.15 19.8 17.8
6117 71.16 11.1 17.6
6118 71.17 15.8 17.5
6119 71.18 17.4 17.4
6120 71.19 22.2 17.2
6121 71.2 15.9 17.1
6122 71.21 13.5 17
6123 71.22 14.3 16.9
6124 71.23 18.1 16.8
6125 71.24 19 16.8
6126 71.25 9.5 16.7
6127 71.26 17.3 16.6
6128 71.27 17.3 16.5
6129 71.28 18.9 16.5
6130 71.29 11.9 16.4
6131 71.3 17.4 16.3
6132 71.31 17.4 16.3
6133 71.32 15.8 16.2
6134 71.33 15.9 16.2
6135 71.34 16.6 16.1
6136 71.35 19.9 16.1
6137 71.36 17.4 16.1
6138 71.37 12.7 16
6139 71.38 11.9 16
6140 71.39 21.4 16
6141 71.4 18.9 15.9
6142 71.41 18.3 15.9
6143 71.42 15.8 15.9
6144 71.43 17.4 15.9
6145 71.44 14.2 15.9
6146 71.45 15 15.8
6147 71.46 18.2 15.8
6148 71.47 14.3 15.8
6149 71.48 15.8 15.8
6150 71.49 17.4 15.9
6151 71.5 19.8 15.9
6152 71.51 19 15.9
6153 71.52 11.9 16
6154 71.53 13.4 16
6155 71.54 18.1 16.1
6156 71.55 15.8 16.3
6157 71.56 20.6 16.4
6158 71.57 21.3 16.7
6159 71.58 18.3 17
6160 71.59 28.6 17.5
6161 71.6 14.3 18.2
6162 71.61 22.1 19.4
6163 71.62 24.5 21.8
6164 71.63 24.4 26.6
6165 71.64 31.8 34.9
6166 71.65 43.6 46.6
6167 71.66 47.5 55.9
6168 71.67 54.3 52.9
6169 71.68 35.7 41.3
6170 71.69 23.8 30.7
6171 71.7 19.7 24
6172 71.71 17.3 20.4
6173 71.72 17.5 18.6
6174 71.73 16.7 17.6
6175 71.74 15.9 17
6176 71.75 15 16.5
6177 71.76 19.7 16.2
6178 71.77 17.4 16
6179 71.78 17.4 15.8
6180 71.79 18.2 15.6
6181 71.8 15.9 15.5
6182 71.81 21.3 15.4
6183 71.82 15.8 15.3
6184 71.83 15.9 14.8
6185 71.84 13.5 14.8
6186 71.85 19 14.7
6187 71.86 19.9 14.7
6188 71.87 15.8 14.6
6189 71.88 19 14.6
6190 71.89 16.6 14.6
6191 71.9 18.2 14.6
6192 71.91 16.7 14.5
6193 71.92 17.5 14.5
6194 71.93 10.3 14.5
6195 71.94 23.6 14.5
6196 71.95 15.8 14.5
6197 71.96 21.4 14.4
6198 71.97 21.4 14.4
6199 71.98 17.5 14.4
6200 71.99 14.3 14.4
6201 72 22.1 14.4
6202 72.01 15.1 14.4
6203 72.02 22.1 14.4
6204 72.03 15.1 14.4
6205 72.04 17.4 14.3
6206 72.05 13.5 14.3
6207 72.06 15 14.3
6208 72.07 6.4 14.3
6209 72.08 15.1 14.3
6210 72.09 16.7 14.3
6211 72.1 12.7 14.3
6212 72.11 19.1 14.3
6213 72.12 25.2 14.3
6214 72.13 12.7 14.3
6215 72.14 15.8 14.3
6216 72.15 13.5 14.3
6217 72.16 11.9 14.3
6218 72.17 21.4 14.2
6219 72.18 14.9 14.2
6220 72.19 11.1 14.2
6221 72.2 12.6 14.2
6222 72.21 14.3 14.2
6223 72.22 11.1 14.2
6224 72.23 21.4 14.2
6225 72.24 13.5 14.2
6226 72.25 16.6 14.2
6227 72.26 20.6 14.2
6228 72.27 20.7 14.2
6229 72.28 18.9 14.2
6230 72.29 15.9 14.2
6231 72.3 19 14.2
6232 72.31 17.4 14.2
6233 72.32 17.5 14.2
6234 72.33 15.1 14.2
6235 72.34 15.1 14.1
6236 72.35 14.3 14.1
6237 72.36 11.9 14.1
6238 72.37 10.3 14.2
6239 72.38 16.8 14.2
6240 72.39 10.3 14.2
6241 72.4 11.8 14.2
6242 72.41 17.5 14.2
6243 72.42 14.3 14.2
6244 72.43 15 14.2
6245 72.44 17.4 14.2
6246 72.45 15 14.2
6247 72.46 19 14.2
6248 72.47 14.4 14.2
6249 72.48 13.5 14.2
6250 72.49 16.7 14.2
6251 72.5 14.3 14.2
6252 72.51 15.8 14.2
6253 72.52 22.9 14.2
6254 72.53 18.3 14.2
6255 72.54 21.5 14.2
6256 72.55 16.6 14.2
6257 72.56 10.3 14.2
6258 72.57 12.7 14.2
6259 72.58 23.7 14.2
6260 72.59 19.8 14.2
6261 72.6 14.3 14.2
6262 72.61 16.7 14.2
6263 72.62 16.6 14.2
6264 72.63 18.9 14.2
6265 72.64 18.1 14.2
6266 72.65 11.9 14.2
6267 72.66 12.7 14.2
6268 72.67 11.9 14.2
6269 72.68 14.2 14.2
6270 72.69 15.8 14.2
6271 72.7 10.3 14.2
6272 72.71 19 14.2
6273 72.72 21.4 14.2
6274 72.73 15.8 14.2
6275 72.74 15.1 14.2
6276 72.75 14.2 14.2
6277 72.76 21.4 14.2
6278 72.77 11.9 14.2
6279 72.78 21.4 14.2
6280 72.79 15.1 14.2
6281 72.8 15.8 14.2
6282 72.81 12.6 14.2
6283 72.82 17.5 14.2
6284 72.83 18.9 14.2
6285 72.84 15.1 14.2
6286 72.85 20.6 14.2
6287 72.86 13.5 14.2
6288 72.87 19 14.2
6289 72.88 13.5 14.2
6290 72.89 20.7 14.2
6291 72.9 12.7 14.2
6292 72.91 18.2 14.2
6293 72.92 13.6 14.2
6294 72.93 15 14.3
6295 72.94 10.3 14.3
6296 72.95 12 14.3
6297 72.96 21.5 14.3
6298 72.97 15.9 14.3
6299 72.98 24.6 14.3
6300 72.99 21.4 14.3
6301 73 17.3 14.3
6302 73.01 19.9 14.4
6303 73.02 18.3 14.4
6304 73.03 16.7 14.4
6305 73.04 10.3 14.4
6306 73.05 20.6 14.4
6307 73.06 15 14.5
6308 73.07 13.6 14.5
6309 73.08 11.1 14.5
6310 73.09 16.7 14.5
6311 73.1 18.2 14.6
6312 73.11 19 14.6
6313 73.12 17.6 14.7
6314 73.13 15.1 14.7
6315 73.14 11.1 14.7
6316 73.15 17.5 14.8
6317 73.16 18.1 14.8
6318 73.17 15.1 14.9
6319 73.18 11.1 15
6320 73.19 16.7 15
6321 73.2 19.8 15.1
6322 73.21 19.9 15.2
6323 73.22 21.3 15.3
6324 73.23 19 15.4
6325 73.24 15.9 15.6
6326 73.25 23 15.7
6327 73.26 18.2 15.9
6328 73.27 14.3 16.2
6329 73.28 18.2 16.4
6330 73.29 24.6 16.6
6331 73.3 23 16.9
6332 73.31 16 17.3
6333 73.32 26.1 17.7
6334 73.33 21.5 18.1
6335 73.34 26.1 18.7
6336 73.35 24.6 19.3
6337 73.36 24.8 20.2
6338 73.37 27.8 21.2
6339 73.38 30.2 22.5
6340 73.39 37.2 24.2
6341 73.4 28.6 26.4
6342 73.41 39.7 29.4
6343 73.42 56 33.7
6344 73.43 62.3 40.2
6345 73.44 78 51.4
6346 73.45 102.7 72.7
6347 73.46 148.60001 113.5
6348 73.47 192.5 182.89999
6349 73.48 242.8 276.10001
6350 73.49 334.39999 344.29999
6351 73.5 340.29999 314.39999
6352 73.51 234.7 222.5
6353 73.52 133.39999 140.39999
6354 73.53 76 87.7
6355 73.54 43.8 59.1
6356 73.55 32.6 44.3
6357 73.56 31.6 36.2
6358 73.57 23.7 31.1
6359 73.58 28.5 27.7
6360 73.59 19.8 25.1
6361 73.6 19 23.2
6362 73.61 19.1 21.8
6363 73.62 19.1 20.7
6364 73.63 17.5 19.8
6365 73.64 20.6 19
6366 73.65 20.6 18.4
6367 73.66 12.7 17.9
6368 73.67 25.5 17.5
6369 73.68 20.7 17.2
6370 73.69 15.1 16.9
6371 73.7 15.1 16.6
6372 73.71 15.9 16.4
6373 73.72 14.2 16.2
6374 73.73 18.3 16
6375 73.74 18.3 15.9
6376 73.75 10.3 15.7
6377 73.76 16 15.6
6378 73.77 15.8 15.5
6379 73.78 18.3 15.4
6380 73.79 19.9 15.4
6381 73.8 13.5 15.3
6382 73.81 13.5 15.2
6383 73.82 11.1 15.2
6384 73.83 13.6 15.1
6385 73.84 17.6 15.1
6386 73.85 13.5 15.1
6387 73.86 11.9 15
6388 73.87 15 15
6389 73.88 11.9 15
6390 73.89 17.5 15
6391 73.9 13.5 15
6392 73.91 15.8 15
6393 73.92 18.3 15
6394 73.93 23.9 15
6395 73.94 10.3 15
6396 73.95 15.9 15
6397 73.96 19.9 15
6398 73.97 13.5 15
6399 73.98 18.3 15
6400 73.99 23.8 15.1
6401 74 23.8 15.1
6402 74.01 14.3 15.1
6403 74.02 12.7 15.2
6404 74.03 11.9 15.2
6405 74.04 19.2 15.2
6406 74.05 15.1 15.3
6407 74.06 15.9 15.4
6408 74.07 9.6 15.4
6409 74.08 15.9 15.5
6410 74.09 18.3 15.6
6411 74.1 15.1 15.7
6412 74.11 20.7 15.8
6413 74.12 11.9 15.9
6414 74.13 16.7 16.1
6415 74.14 16.7 16.3
6416 74.15 22.3 16.4
6417 74.16 19.2 16.7
6418 74.17 14.3 16.9
6419 74.18 17.6 17.2
6420 74.19 25.4 17.5
6421 74.2 19.9 17.8
6422 74.21 27.2 18.2
6423 74.22 31 18.7
6424 74.23 18.2 19.3
6425 74.24 28.5 20
6426 74.25 30.9 20.8
6427 74.26 19.9 21.8
6428 74.27 31.2 23
6429 74.28 24.6 24.6
6430 74.29 35 26.5
6431 74.3 37.4 29.1
6432 74.31 49.3 32.4
6433 74.32 43.8 37
6434 74.33 66.9 43.6
6435 74.34 86.6 53.8
6436 74.35 114.7 71.9
6437 74.36 153.89999 106.6
6438 74.37 186.60001 171.10001
6439 74.38 280 275.89999
6440 74.39 403.89999 406
6441 74.4 455.89999 479.39999
6442 74.41 517.79999 413.20001
6443 74.42 324.89999 283.39999
6444 74.43 183.2 176.2
6445 74.44 88.8 109.4
6446 74.45 49.4 73.4
6447 74.46 32.8 54.6
6448 74.47 26.4 44
6449 74.48 26.9 37.3
6450 74.49 22.3 32.6
6451 74.5 15.2 29.2
6452 74.51 19.9 26.6
6453 74.52 22.5 24.6
6454 74.53 15.1 23
6455 74.54 16.7 21.8
6456 74.55 12.7 20.8
6457 74.56 17.6 19.9
6458 74.57 21.5 19.2
6459 74.58 15.2 18.6
6460 74.59 15.9 18.1
6461 74.6 18.3 17.7
6462 74.61 15.9 17.3
6463 74.62 15.1 16.9
6464 74.63 17.5 16.6
6465 74.64 18.3 16.4
6466 74.65 12 16.2
6467 74.66 11.2 16
6468 74.67 17.6 15.8
6469 74.68 12 15.7
6470 74.69 21.5 15.5
6471 74.7 12.7 15.4
6472 74.71 17.5 15.3
6473 74.72 15.1 15.2
6474 74.73 14.3 15.1
6475 74.74 14.3 15
6476 74.75 17.6 14.9
6477 74.76 16 14.9
6478 74.77 13.5 14.8
6479 74.78 11.9 14.7
6480 74.79 11.9 14.7
6481 74.8 16.7 14.6
6482 74.81 14.4 14.6
6483 74.82 14.4 14.6
6484 74.83 13.6 14.5
6485 74.84 11.1 14.5
6486 74.85 16 14.4
6487 74.86 19 14.4
6488 74.87 12.8 14.4
6489 74.88 10.3 14.4
6490 74.89 14.3 14.3
6491 74.9 11.1 14.3
6492 74.91 14.4 14.3
6493 74.92 12.8 14.3
6494 74.93 17.5 14.3
6495 74.94 15.8 14.3
6496 74.95 14.4 14.2
6497 74.96 13.6 14.2
6498 74.97 16 14.2
6499 74.98 10.3 14.2
6500 74.99 10.3 14.2
6501 75 19.1 14.2
6502 75.01 18.4 14.2
6503 75.02 23.8 14.2
6504 75.03 19.2 14.2
6505 75.04 12.8 14.2
6506 75.05 11.9 14.3
6507 75.06 11.1 14.3
6508 75.07 10.4 14.3
6509 75.08 16.8 14.3
6510 75.09 17.5 14.3
6511 75.1 11.1 14.4
6512 75.11 14.4 14.4
6513 75.12 14.4 14.5
6514 75.13 15.2 14.5
6515 75.14 12.8 14.6
6516 75.15 19.1 14.7
6517 75.16 19.1 14.8
6518 75.17 19.2 15
6519 75.18 16 15.2
6520 75.19 14.4 15.4
6521 75.2 21.5 15.7
6522 75.21 19.1 16.1
6523 75.22 19.1 16.7
6524 75.23 19.2 17.4
6525 75.24 23.2 18.6
6526 75.25 19.2 20.5
6527 75.26 23.2 24.1
6528 75.27 35.9 30.9
6529 75.28 42.5 42.6
6530 75.29 66.2 59
6531 75.3 60.9 73.6
6532 75.31 65.7 72.4
6533 75.32 68.6 56.9
6534 75.33 36.6 40.8
6535 75.34 22.4 29.8
6536 75.35 20.8 23.5
6537 75.36 27.3 20.1
6538 75.37 20.6 18.3
6539 75.38 17.5 17.2
6540 75.39 20 16.5
6541 75.4 16 16
6542 75.41 23.1 15.6
6543 75.42 15.2 15.3
6544 75.43 16 15
6545 75.44 20.7 14.8
6546 75.45 20.8 14.7
6547 75.46 10.4 14.6
6548 75.47 18.4 14.5
6549 75.48 14.3 14.4
6550 75.49 18.3 14.3
6551 75.5 17.6 14.2
6552 75.51 16 14.2
6553 75.52 12.8 14.1
6554 75.53 15.3 14.1
6555 75.54 17.6 13.9
6556 75.55 20.8 13.9
6557 75.56 11.1 13.9
6558 75.57 16 13.8
6559 75.58 15.1 13.8
6560 75.59 22.4 13.8
6561 75.6 12.8 13.8
6562 75.61 10.4 13.8
6563 75.62 12 13.8
6564 75.63 21.5 13.7
6565 75.64 12.8 13.7
6566 75.65 17.6 13.7
6567 75.66 23.2 13.7
6568 75.67 16.8 13.7
6569 75.68 13.6 13.7
6570 75.69 11.9 13.7
6571 75.7 20 13.7
6572 75.71 8 13.7
6573 75.72 11.2 13.7
6574 75.73 12.8 13.7
6575 75.74 18.4 13.7
6576 75.75 17.6 13.6
6577 75.76 20 13.6
6578 75.77 14.4 13.6
6579 75.78 12 13.6
6580 75.79 16.7 13.6
6581 75.8 21.6 13.6
6582 75.81 20.8 13.6
6583 75.82 18.5 13.6
6584 75.83 12.7 13.6
6585 75.84 14.3 13.6
6586 75.85 19.1 13.6
6587 75.86 16 13.6
6588 75.87 14.3 13.6
6589 75.88 10.4 13.6
6590 75.89 19.1 13.6
6591 75.9 19.2 13.6
6592 75.91 19.2 13.6
6593 75.92 10.4 13.6
6594 75.93 12 13.6
6595 75.94 16 13.6
6596 75.95 15.2 13.6
6597 75.96 8 13.6
6598 75.97 11.1 13.6
6599 75.98 17.7 13.6
6600 75.99 17.7 13.6
6601 76 11.1 13.6
6602 76.01 14.4 13.6
6603 76.02 8.8 13.6
6604 76.03 18.4 13.6
6605 76.04 12.7 13.6
6606 76.05 12.7 13.6
6607 76.06 12.9 13.6
6608 76.07 14.4 13.6
6609 76.08 12 13.6
6610 76.09 16 13.6
6611 76.1 9.6 13.6
6612 76.11 13.6 13.6
6613 76.12 16 13.6
6614 76.13 19.2 13.6
6615 76.14 14.4 13.6
6616 76.15 19.1 13.7
6617 76.16 14.4 13.7
6618 76.17 10.4 13.7
6619 76.18 18.3 13.7
6620 76.19 15.9 13.7
6621 76.2 17.6 13.7
6622 76.21 12.1 13.7
6623 76.22 16.8 13.7
6624 76.23 14.4 13.7
6625 76.24 12 13.7
6626 76.25 16.7 13.7
6627 76.26 14.4 13.7
6628 76.27 8.7 13.7
6629 76.28 11.2 13.7
6630 76.29 14.4 13.7
6631 76.3 16.8 13.7
6632 76.31 14.4 13.7
6633 76.32 11.2 13.7
6634 76.33 16.8 13.7
6635 76.34 11.2 13.7
6636 76.35 12.9 13.7
6637 76.36 19.2 13.7
6638 76.37 19.2 13.7
6639 76.38 17.7 13.7
6640 76.39 17.6 13.7
6641 76.4 19.3 13.7
6642 76.41 9.6 13.7
6643 76.42 20 13.7
6644 76.43 15.3 13.7
6645 76.44 16.8 13.7
6646 76.45 8.8 13.7
6647 76.46 13.6 13.7
6648 76.47 19.2 13.7
6649 76.48 13.7 13.7
6650 76.49 18.4 13.7
6651 76.5 16 13.7
6652 76.51 20.1 13.7
6653 76.52 14.5 13.7
6654 76.53 17.6 13.7
6655 76.54 15.2 13.8
6656 76.55 9.6 13.8
6657 76.56 16 13.8
6658 76.57 16.8 13.8
6659 76.58 22.4 13.8
6660 76.59 11.2 13.8
6661 76.6 17.6 13.8
6662 76.61 16.8 13.8
6663 76.62 11.2 13.8
6664 76.63 12.8 13.8
6665 76.64 15.3 13.8
6666 76.65 16.1 13.8
6667 76.66 14.4 13.9
6668 76.67 8.8 13.9
6669 76.68 15.2 13.9
6670 76.69 17.6 13.9
6671 76.7 17.7 13.9
6672 76.71 27.2 13.9
6673 76.72 16 13.9
6674 76.73 16 14
6675 76.74 16.9 14
6676 76.75 12.8 14
6677 76.76 16 14
6678 76.77 15.1 14.1
6679 76.78 16.9 14.1
6680 76.79 19.1 14.1
6681 76.8 17.6 14.1
6682 76.81 21.7 14.4
6683 76.82 16.8 14.4
6684 76.83 22.5 14.5
6685 76.84 16 14.5
6686 76.85 22.5 14.6
6687 76.86 23.2 14.7
6688 76.87 13.6 14.7
6689 76.88 10.3 14.8
6690 76.89 16.8 14.9
6691 76.9 28 15
6692 76.91 20.8 15.2
6693 76.92 16.7 15.3
6694 76.93 22.5 15.5
6695 76.94 16.8 15.7
6696 76.95 24 15.9
6697 76.96 17.6 16.2
6698 76.97 17.6 16.5
6699 76.98 20.1 17
6700 76.99 20.8 17.5
6701 77 16.8 18.2
6702 77.01 29.5 19.2
6703 77.02 18.4 20.4
6704 77.03 35.3 22.2
6705 77.04 30.4 25
6706 77.05 44.8 29.8
6707 77.06 51.4 38.8
6708 77.07 71.4 55.1
6709 77.08 82.9 81.3
6710 77.09 110.5 114.5
6711 77.1 148.39999 136.7
6712 77.11 146.8 124.6
6713 77.12 121.8 92
6714 77.13 59.4 62.7
6715 77.14 43.2 43.2
6716 77.15 32 32.3
6717 77.16 27.3 26.4
6718 77.17 16 23.1
6719 77.18 20 21.1
6720 77.19 21.6 19.7
6721 77.2 13.6 18.7
6722 77.21 18.4 18
6723 77.22 17.6 17.4
6724 77.23 18.4 16.9
6725 77.24 12 16.6
6726 77.25 23.2 16.3
6727 77.26 15.9 16.1
6728 77.27 19.2 15.9
6729 77.28 14.4 15.7
6730 77.29 12.9 15.6
6731 77.3 12.8 15.5
6732 77.31 21.6 15.4
6733 77.32 13.6 15.3
6734 77.33 20.1 15.3
6735 77.34 14.4 15.2
6736 77.35 27.4 15.2
6737 77.36 25 15.2
6738 77.37 9.6 15.1
6739 77.38 11.2 15.1
6740 77.39 19.1 15.1
6741 77.4 21.6 15.1
6742 77.41 23.1 15.1
6743 77.42 8.8 15.1
6744 77.43 19.2 15.1
6745 77.44 12.8 15.1
6746 77.45 15.2 15.1
6747 77.46 14.4 15.1
6748 77.47 12.9 15.2
6749 77.48 16 15.2
6750 77.49 18.4 15.2
6751 77.5 19.2 15.3
6752 77.51 12.8 15.3
6753 77.52 15.1 15.3
6754 77.53 23.2 15.4
6755 77.54 12.9 15.4
6756 77.55 15.3 15.5
6757 77.56 14.5 15.6
6758 77.57 15.2 15.6
6759 77.58 13.6 15.7
6760 77.59 16.1 15.8
6761 77.6 19.3 15.9
6762 77.61 18.6 16
6763 77.62 26.4 16.1
6764 77.63 19.9 16.2
6765 77.64 15.2 16.3
6766 77.65 12.8 16.4
6767 77.66 16.1 16.6
6768 77.67 22.5 16.7
6769 77.68 27.3 16.9
6770 77.69 19.3 17.1
6771 77.7 16.1 17.3
6772 77.71 24.2 17.5
6773 77.72 22.5 17.8
6774 77.73 21.7 18.1
6775 77.74 20.8 18.4
6776 77.75 22.6 18.8
6777 77.76 20.1 19.2
6778 77.77 24.8 19.7
6779 77.78 23.2 20.2
6780 77.79 21 20.8
6781 77.8 24.8 21.6
6782 77.81 28.2 22.4
6783 77.82 23.3 23.4
6784 77.83 33.6 24.5
6785 77.84 35.2 25.9
6786 77.85 25.6 27.6
6787 77.86 44.2 29.6
6788 77.87 32.8 32.1
6789 77.88 43.3 35.2
6790 77.89 54.6 39.3
6791 77.9 59.2 44.5
6792 77.91 66.2 51.6
6793 77.92 76.9 61.5
6794 77.93 121.5 76.3
6795 77.94 160 101
6796 77.95 220.2 146
6797 77.96 306.5 229
6798 77.97 379.39999 368.5
6799 77.98 533.5 564
6800 77.99 723.29999 744.70001
6801 78 836.59998 752.79999
6802 78.01 678.09998 578.70001
6803 78.02 404.10001 380.79999
6804 78.03 238.89999 236.8
6805 78.04 124.1 150.39999
6806 78.05 68.1 103.3
6807 78.06 60.9 77.7
6808 78.07 53.1 62.3
6809 78.08 27.3 52.2
6810 78.09 38.6 45
6811 78.1 23.3 39.6
6812 78.11 26.5 35.5
6813 78.12 21.7 32.3
6814 78.13 20.8 29.8
6815 78.14 17.6 27.7
6816 78.15 20.2 26
6817 78.16 16.9 24.6
6818 78.17 16 23.5
6819 78.18 12.1 22.5
6820 78.19 16.1 21.7
6821 78.2 19.2 20.9
6822 78.21 14.5 20.3
6823 78.22 15.2 19.8
6824 78.23 21 19.3
6825 78.24 23.3 18.9
6826 78.25 17.7 18.5
6827 78.26 20.1 18.2
6828 78.27 13.7 17.9
6829 78.28 14.6 17.6
6830 78.29 17.7 17.4
6831 78.3 8.8 17.1
6832 78.31 14.5 16.9
6833 78.32 12.1 16.8
6834 78.33 16.9 16.6
6835 78.34 13.7 16.5
6836 78.35 16.8 16.3
6837 78.36 18.5 16.2
6838 78.37 20.1 16.1
6839 78.38 18.5 16
6840 78.39 14.5 15.9
6841 78.4 23.2 15.8
6842 78.41 18.4 15.7
6843 78.42 15.3 15.6
6844 78.43 12.8 15.6
6845 78.44 15.3 15.5
6846 78.45 19.4 15.4
6847 78.46 18.4 15.4
6848 78.47 16.1 15.3
6849 78.48 19.3 15.3
6850 78.49 18.3 15.2
6851 78.5 15.3 15.2
6852 78.51 12.1 15.2
6853 78.52 16.2 15.1
6854 78.53 15.3 15.1
6855 78.54 28.2 15.1
6856 78.55 12.9 15
6857 78.56 12.9 15
6858 78.57 23.4 15
6859 78.58 12.9 14.9
6860 78.59 17.6 14.9
6861 78.6 16 14.9
6862 78.61 21.6 14.9
6863 78.62 12.7 14.9
6864 78.63 16 14.8
6865 78.64 16.1 14.8
6866 78.65 12.9 14.8
6867 78.66 20.2 14.8
6868 78.67 11.2 14.8
6869 78.68 13.7 14.8
6870 78.69 16.9 14.8
6871 78.7 20.9 14.8
6872 78.71 9.6 14.8
6873 78.72 14.4 14.8
6874 78.73 16.8 14.8
6875 78.74 18.5 14.8
6876 78.75 17.7 14.8
6877 78.76 14.4 14.8
6878 78.77 17.8 14.8
6879 78.78 19.5 14.9
6880 78.79 20.2 14.9
6881 78.8 20.1 15
6882 78.81 18.4 15.1
6883 78.82 24.9 15.3
6884 78.83 21 15.6
6885 78.84 12.1 16.1
6886 78.85 19.2 17
6887 78.86 14.5 18.5
6888 78.87 19.3 20.8
6889 78.88 16.8 22.9
6890 78.89 19.3 23.2
6891 78.9 17.7 21.3
6892 78.91 13.7 19
6893 78.92 13.7 17.2
6894 78.93 12 16.2
6895 78.94 19.2 15.6
6896 78.95 10.4 15.3
6897 78.96 12.9 15.1
6898 78.97 16.8 14.9
6899 78.98 8.8 14.8
6900 78.99 16.1 14.8
6901 79 20.1 14.7
6902 79.01 13.7 14.7
6903 79.02 14.5 14.6
6904 79.03 11.3 14.6
6905 79.04 14.5 14.6
6906 79.05 12.1 14.6
6907 79.06 19.2 14.6
6908 79.07 20.9 14.6
6909 79.08 15.3 14.5
6910 79.09 8.9 14.5
6911 79.1 22.5 14.5
6912 79.11 16.1 14.5
6913 79.12 10.4 14.5
6914 79.13 15.3 14.5
6915 79.14 14.5 14.5
6916 79.15 16.8 14.5
6917 79.16 12.8 14.5
6918 79.17 15.4 14.5
6919 79.18 15.3 14.5
6920 79.19 18.5 14.3
6921 79.2 12.9 14.3
6922 79.21 16 14.3
6923 79.22 16.2 14.3
6924 79.23 16.1 14.3
6925 79.24 16 14.3
6926 79.25 16.1 14.3
6927 79.26 16.9 14.3
6928 79.27 12 14.3
6929 79.28 25.7 14.3
6930 79.29 11.3 14.3
6931 79.3 11.2 14.3
6932 79.31 16.1 14.3
6933 79.32 20.1 14.3
6934 79.33 12.8 14.3
6935 79.34 16.1 14.3
6936 79.35 17.8 14.3
6937 79.36 15.3 14.3
6938 79.37 17.7 14.3
6939 79.38 9.6 14.3
6940 79.39 15.3 14.3
6941 79.4 11.3 14.3
6942 79.41 12 14.3
6943 79.42 20.8 14.3
6944 79.43 12.9 14.4
6945 79.44 13.7 14.4
6946 79.45 26.6 14.4
6947 79.46 12.9 14.4
6948 79.47 15.3 14.4
6949 79.48 15.2 14.4
6950 79.49 13.6 14.4
6951 79.5 12.9 14.5
6952 79.51 15.3 14.5
6953 79.52 10.4 14.5
6954 79.53 15.3 14.5
6955 79.54 12.9 14.5
6956 79.55 22.6 14.5
6957 79.56 7.3 14.5
6958 79.57 11.3 14.5
6959 79.58 14.5 14.5
6960 79.59 12 14.5
6961 79.6 11.3 14.5
6962 79.61 13.6 14.5
6963 79.62 14.5 14.5
6964 79.63 14.5 14.5
6965 79.64 15.3 14.5
6966 79.65 17.7 14.5
6967 79.66 18.5 14.5
6968 79.67 12.1 14.6
6969 79.68 12.1 14.6
6970 79.69 14.5 14.6
6971 79.7 22.6 14.6
6972 79.71 10.5 14.6
6973 79.72 17 14.6
6974 79.73 12.1 14.6
6975 79.74 13.7 14.6
6976 79.75 17.7 14.6
6977 79.76 18.4 14.6
6978 79.77 12.9 14.6
6979 79.78 20.1 14.6
6980 79.79 11.3 14.6
6981 79.8 13.8 14.6
6982 79.81 21 14.7
6983 79.82 12.9 14.7
6984 79.83 13.7 14.7
6985 79.84 13.7 14.7
6986 79.85 17.7 14.7
6987 79.86 17.8 14.7
6988 79.87 9.7 14.7
6989 79.88 13.8 14.7
6990 79.89 8.9 14.7
6991 79.9 13.7 14.7
6992 79.91 15.4 14.7
6993 79.92 22.4 14.8
6994 79.93 19.4 14.8
6995 79.94 16.2 14.8
6996 79.95 16.1 14.8
6997 79.96 12.1 14.8
6998 79.97 16.2 14.8
6999 79.98 24.2 14.8
7000 79.99 12.8 14.8
7001 80 14.5 14.9
7002 80.01 23.5 14.9
7003 80.02 13.7 14.9
7004 80.03 16.2 14.9
7005 80.04 16.2 14.9
7006 80.05 21 14.9
7007 80.06 12.9 14.9
7008 80.07 26 15
7009 80.08 16.1 15
7010 80.09 16.9 15
7011 80.1 8.9 15
7012 80.11 13 15
7013 80.12 17 15.1
7014 80.13 15.3 15.1
7015 80.14 12.9 15.1
7016 80.15 18.5 15.1
7017 80.16 16.9 15.2
7018 80.17 8.8 15.2
7019 80.18 16.3 15.2
7020 80.19 14.5 15.2
7021 80.2 12.9 15.3
7022 80.21 14.5 15.3
7023 80.22 11.3 15.3
7024 80.23 20.9 15.4
7025 80.24 16.9 15.4
7026 80.25 13.7 15.5
7027 80.26 12.9 15.5
7028 80.27 12.2 15.6
7029 80.28 16.1 15.6
7030 80.29 15.3 15.7
7031 80.3 13.7 15.7
7032 80.31 17.7 15.8
7033 80.32 20.3 15.9
7034 80.33 12.9 16
7035 80.34 18.5 16.1
7036 80.35 18.7 16.2
7037 80.36 17.9 16.3
7038 80.37 18.5 16.4
7039 80.38 19.3 16.5
7040 80.39 17.7 16.6
7041 80.4 22.6 16.8
7042 80.41 21 17
7043 80.42 19.4 17.2
7044 80.43 12.9 17.4
7045 80.44 19.5 17.7
7046 80.45 14.6 18
7047 80.46 25.1 18.3
7048 80.47 19.4 18.7
7049 80.48 17.8 19.1
7050 80.49 19.4 19.7
7051 80.5 19.4 20.3
7052 80.51 21 21
7053 80.52 20.9 22
7054 80.53 31.6 23.1
7055 80.54 34.7 24.5
7056 80.55 42 26.3
7057 80.56 42.8 28.6
7058 80.57 34.8 31.6
7059 80.58 52.6 35.8
7060 80.59 62.8 41.9
7061 80.6 81.6 51.6
7062 80.61 104.2 68.5
7063 80.62 138.7 99.3
7064 80.63 167.39999 152
7065 80.64 256.70001 230.5
7066 80.65 308.5 319.79999
7067 80.66 382.20001 363.10001
7068 80.67 358.20001 314.79999
7069 80.68 268.5 225
7070 80.69 157.39999 147.89999
7071 80.7 76 96.9
7072 80.71 51.3 67.2
7073 80.72 31.6 50.8
7074 80.73 25 41.5
7075 80.74 20.3 35.5
7076 80.75 24.3 31.5
7077 80.76 14.6 28.5
7078 80.77 16.2 26.2
7079 80.78 17.7 24.5
7080 80.79 22.5 23.1
7081 80.8 15.3 22
7082 80.81 17 21.1
7083 80.82 11.3 20.4
7084 80.83 8.9 19.8
7085 80.84 25 19.2
7086 80.85 23.6 18.8
7087 80.86 21.7 18.4
7088 80.87 12.1 18.1
7089 80.88 12.9 17.8
7090 80.89 20.3 17.6
7091 80.9 17 17.4
7092 80.91 14.5 17.2
7093 80.92 9.7 17
7094 80.93 16.2 16.9
7095 80.94 16.2 16.7
7096 80.95 16.2 16.6
7097 80.96 18.6 16.5
7098 80.97 18.5 16.4
7099 80.98 16.2 16.3
7100 80.99 21.8 16.2
7101 81 17 16.2
7102 81.01 20.1 16.1
7103 81.02 14.5 16
7104 81.03 16.2 16
7105 81.04 15.4 15.9
7106 81.05 13.7 15.9
7107 81.06 12.9 15.8
7108 81.07 14.5 15.8
7109 81.08 16.2 15.8
7110 81.09 14.5 15.7
7111 81.1 12.1 15.7
7112 81.11 17 15.7
7113 81.12 13.8 15.6
7114 81.13 16.2 15.6
7115 81.14 13 15.6
7116 81.15 17 15.6
7117 81.16 19.4 15.5
7118 81.17 12.1 15.5
7119 81.18 16.1 15.5
7120 81.19 11.4 15.5
7121 81.2 13 15.5
7122 81.21 13.7 15.5
7123 81.22 17.8 15.5
7124 81.23 21.8 15.4
7125 81.24 12.9 15.4
7126 81.25 14.6 15.4
7127 81.26 23.5 15.4
7128 81.27 10.5 15.4
7129 81.28 15.3 15.4
7130 81.29 20.4 15.4
7131 81.3 14.6 15.4
7132 81.31 13.8 15.4
7133 81.32 8.9 15.4
7134 81.33 14.6 15.4
7135 81.34 25.9 15.4
7136 81.35 13.8 15.4
7137 81.36 17.9 15.3
7138 81.37 16.9 15.3
7139 81.38 14.5 15.3
7140 81.39 19.4 15.3
7141 81.4 17.9 15.3
7142 81.41 19.5 15.3
7143 81.42 9.7 15.3
7144 81.43 16.2 15.3
7145 81.44 16.9 15.3
7146 81.45 14.5 15.3
7147 81.46 19.4 15.3
7148 81.47 19.3 15.3
7149 81.48 17.9 15.3
7150 81.49 17.8 15.3
7151 81.5 14.5 15.3
7152 81.51 12.1 15.3
7153 81.52 21.1 15.3
7154 81.53 20.3 15.3
7155 81.54 17.9 15.3
7156 81.55 19.4 15.3
7157 81.56 15.2 15.3
7158 81.57 12.2 15.3
7159 81.58 19.3 15.3
7160 81.59 16.2 15.3
7161 81.6 12.2 15.3
7162 81.61 13.8 15.3
7163 81.62 16.2 15.3
7164 81.63 19.6 15.3
7165 81.64 9.7 15.3
7166 81.65 12.1 15.3
7167 81.66 18.7 15.3
7168 81.67 13 15.3
7169 81.68 13.1 15.3
7170 81.69 15.4 15.3
7171 81.7 15.5 15.3
7172 81.71 9 15.3
7173 81.72 8.9 15.3
7174 81.73 12.9 15.3
7175 81.74 19.4 15.3
7176 81.75 18.7 15.3
7177 81.76 11.4 15.3
7178 81.77 15.3 15.3
7179 81.78 18.6 15.3
7180 81.79 17.9 15.3
7181 81.8 17.1 15.3
7182 81.81 17.8 15.3
7183 81.82 13 15.4
7184 81.83 10.5 15.4
7185 81.84 13.8 15.4
7186 81.85 13.8 15.4
7187 81.86 15.4 15.4
7188 81.87 8.8 15.4
7189 81.88 24.3 15.4
7190 81.89 18.6 15.3
7191 81.9 16.2 15.3
7192 81.91 13.8 15.3
7193 81.92 13.7 15.3
7194 81.93 15.4 15.3
7195 81.94 14.5 15.3
7196 81.95 18.6 15.3
7197 81.96 14.6 15.3
7198 81.97 14.6 15.3
7199 81.98 20.3 15.3
7200 81.99 22.8 15.3
7201 82 17.1 15.3
7202 82.01 18.7 15.3
7203 82.02 17 15.3
7204 82.03 17.9 15.3
7205 82.04 13.8 15.5
7206 82.05 17.1 15.5
7207 82.06 10.6 15.5
7208 82.07 14.6 15.5
7209 82.08 22.7 15.5
7210 82.09 11.3 15.5
7211 82.1 13 15.5
7212 82.11 12.3 15.6
7213 82.12 13.9 15.6
7214 82.13 13.7 15.6
7215 82.14 14.5 15.6
7216 82.15 19.5 15.6
7217 82.16 18.7 15.6
7218 82.17 23.6 15.6
7219 82.18 15.5 15.6
7220 82.19 14.5 15.6
7221 82.2 18.6 15.6
7222 82.21 14.6 15.6
7223 82.22 16.2 15.7
7224 82.23 17.9 15.7
7225 82.24 16.9 15.7
7226 82.25 11.4 15.7
7227 82.26 22 15.7
7228 82.27 19.4 15.7
7229 82.28 17.9 15.7
7230 82.29 11.3 15.7
7231 82.3 20.3 15.8
7232 82.31 24.3 15.8
7233 82.32 13 15.8
7234 82.33 18.6 15.8
7235 82.34 19.5 15.9
7236 82.35 15.5 15.9
7237 82.36 15.5 16
7238 82.37 14.7 16.1
7239 82.38 15.4 16.3
7240 82.39 14.6 16.6
7241 82.4 13 17.1
7242 82.41 21.3 17.7
7243 82.42 17.9 18.2
7244 82.43 16.2 18.2
7245 82.44 18.7 17.7
7246 82.45 19.5 17.1
7247 82.46 12.2 16.6
7248 82.47 11.4 16.4
7249 82.48 15.4 16.2
7250 82.49 16.9 16.1
7251 82.5 22.8 16.1
7252 82.51 14.6 16.1
7253 82.52 15.4 16.1
7254 82.53 10.5 16.1
7255 82.54 20.2 16.1
7256 82.55 16.2 16.1
7257 82.56 18.8 16.1
7258 82.57 14.5 16.1
7259 82.58 13 16.1
7260 82.59 13.8 16.1
7261 82.6 18.6 16.1
7262 82.61 21.1 16.1
7263 82.62 20.3 16.1
7264 82.63 12.2 16.2
7265 82.64 14.6 16.2
7266 82.65 22.7 16.2
7267 82.66 22.7 16.2
7268 82.67 16.2 16.2
7269 82.68 24.4 16.3
7270 82.69 15.5 16.3
7271 82.7 20.3 16.3
7272 82.71 15.4 16.3
7273 82.72 19.4 16.4
7274 82.73 13 16.4
7275 82.74 11.4 16.4
7276 82.75 22 16.5
7277 82.76 14.5 16.5
7278 82.77 11.3 16.5
7279 82.78 24.4 16.6
7280 82.79 14.7 16.6
7281 82.8 15.5 16.7
7282 82.81 16.4 16.7
7283 82.82 16.2 16.8
7284 82.83 24.4 16.8
7285 82.84 14.6 16.9
7286 82.85 14.7 16.9
7287 82.86 9.7 17
7288 82.87 23.6 17
7289 82.88 18.6 17.1
7290 82.89 12.2 17.2
7291 82.9 19.6 17.3
7292 82.91 22 17.4
7293 82.92 24.2 17.5
7294 82.93 12.2 17.6
7295 82.94 15.4 17.7
7296 82.95 12.2 17.8
7297 82.96 21.2 17.9
7298 82.97 17 18
7299 82.98 21.1 18.2
7300 82.99 21.2 18.4
7301 83 22 18.5
7302 83.01 22 18.7
7303 83.02 17.9 18.9
7304 83.03 26.1 19.2
7305 83.04 24.4 19.4
7306 83.05 22 19.7
7307 83.06 18.7 20.1
7308 83.07 26 20.4
7309 83.08 22.7 20.8
7310 83.09 25.1 21.3
7311 83.1 25.2 21.9
7312 83.11 28.5 22.5
7313 83.12 24.4 23.2
7314 83.13 32.7 24.1
7315 83.14 32.2 25.1
7316 83.15 31 26.3
7317 83.16 40.6 27.8
7318 83.17 38.3 29.6
7319 83.18 41.6 31.8
7320 83.19 44.8 34.6
7321 83.2 57.7 38.1
7322 83.21 61.1 42.8
7323 83.22 78.1 49.1
7324 83.23 105.9 58.1
7325 83.24 112.5 71.9
7326 83.25 133.3 95.3
7327 83.26 194.3 136.5
7328 83.27 243.7 207.3
7329 83.28 306.20001 316.79999
7330 83.29 422.20001 456
7331 83.3 604.09998 564.70001
7332 83.31 565.70001 546.79999
7333 83.32 490.79999 421.29999
7334 83.33 295.60001 286.5
7335 83.34 156.7 186.8
7336 83.35 95.2 124.3
7337 83.36 55.4 88.4
7338 83.37 70 68
7339 83.38 46.6 55.7
7340 83.39 39.8 47.5
7341 83.4 32.5 41.7
7342 83.41 26 37.3
7343 83.42 17 34
7344 83.43 27.6 31.4
7345 83.44 23.6 29.3
7346 83.45 23.6 27.6
7347 83.46 22.9 26.2
7348 83.47 13.8 25.1
7349 83.48 18.8 24.1
7350 83.49 18.6 23.3
7351 83.5 16.9 22.6
7352 83.51 23.6 22
7353 83.52 13.9 21.5
7354 83.53 16.3 21
7355 83.54 18.8 20.7
7356 83.55 20.4 20.3
7357 83.56 15.4 20
7358 83.57 20.4 19.7
7359 83.58 18.8 19.5
7360 83.59 13 19.3
7361 83.6 19.5 19.1
7362 83.61 17.2 18.9
7363 83.62 18.7 18.8
7364 83.63 20.3 18.6
7365 83.64 22.9 18.5
7366 83.65 19.6 18.4
7367 83.66 17.1 18.3
7368 83.67 18.7 18.2
7369 83.68 20.3 18.1
7370 83.69 21.2 18
7371 83.7 13.9 18
7372 83.71 19.6 17.9
7373 83.72 18.8 17.9
7374 83.73 13.9 17.8
7375 83.74 16.4 17.8
7376 83.75 18.8 17.7
7377 83.76 13.9 18.2
7378 83.77 17.9 18.2
7379 83.78 25.1 18.2
7380 83.79 18.6 18.2
7381 83.8 14.7 18.2
7382 83.81 15.4 18.2
7383 83.82 13.1 18.2
7384 83.83 21.3 18.2
7385 83.84 16.2 18.2
7386 83.85 26.1 18.2
7387 83.86 15.5 18.2
7388 83.87 19.5 18.3
7389 83.88 11.4 18.3
7390 83.89 16.3 18.3
7391 83.9 24.3 18.4
7392 83.91 15.5 18.5
7393 83.92 17 18.5
7394 83.93 19.6 18.6
7395 83.94 17.8 18.7
7396 83.95 18 18.8
7397 83.96 19.6 18.9
7398 83.97 17.2 19.1
7399 83.98 10.6 19.3
7400 83.99 18.7 19.4
7401 84 13.8 19.7
7402 84.01 17.9 19.9
7403 84.02 25.2 20.3
7404 84.03 22.8 20.6
7405 84.04 27.8 21.1
7406 84.05 17.9 21.6
7407 84.06 22 22.3
7408 84.07 12.3 23.2
7409 84.08 22.8 24.3
7410 84.09 26.8 25.8
7411 84.1 43.5 27.8
7412 84.11 47.2 30.7
7413 84.12 50.9 35.3
7414 84.13 54.5 43.1
7415 84.14 66.9 56.8
7416 84.15 92.9 79.6
7417 84.16 114.7 113.5
7418 84.17 160.3 153.5
7419 84.18 162.89999 178.7
7420 84.19 169.60001 165.2
7421 84.2 158.60001 126.9
7422 84.21 85.5 89.9
7423 84.22 58.9 63.4
7424 84.23 44.8 47.1
7425 84.24 35.1 37.7
7426 84.25 26.8 32.3
7427 84.26 24.5 29
7428 84.27 25.2 26.8
7429 84.28 27.6 25.2
7430 84.29 24.4 24
7431 84.3 20.4 23.1
7432 84.31 21.1 22.4
7433 84.32 26.1 21.9
7434 84.33 26.1 21.4
7435 84.34 21.2 21.1
7436 84.35 19.6 20.8
7437 84.36 21.2 20.6
7438 84.37 13.1 20.4
7439 84.38 20.3 20.2
7440 84.39 22.8 20.1
7441 84.4 16.4 20
7442 84.41 21.2 20
7443 84.42 18.1 19.9
7444 84.43 17.1 19.9
7445 84.44 20.5 19.8
7446 84.45 21.2 19.8
7447 84.46 22.9 19.8
7448 84.47 17.1 19.9
7449 84.48 24.4 19.9
7450 84.49 29.3 19.9
7451 84.5 18.7 20
7452 84.51 19.5 20
7453 84.52 23.8 20.1
7454 84.53 11.4 20.1
7455 84.54 21.3 20.2
7456 84.55 22.7 20.3
7457 84.56 20.3 20.4
7458 84.57 21.4 20.5
7459 84.58 24.5 20.5
7460 84.59 17.1 20.6
7461 84.6 22 20.8
7462 84.61 17.2 21
7463 84.62 20.5 21.1
7464 84.63 26.2 21.3
7465 84.64 25.3 21.5
7466 84.65 27.7 21.7
7467 84.66 26.9 22
7468 84.67 17.9 22.2
7469 84.68 23.7 22.5
7470 84.69 21.2 22.8
7471 84.7 24.6 23.2
7472 84.71 21.9 23.5
7473 84.72 31.9 23.9
7474 84.73 19.6 24.4
7475 84.74 26.9 24.8
7476 84.75 20.4 25.4
7477 84.76 29.4 26
7478 84.77 26 26.6
7479 84.78 33.5 27.3
7480 84.79 28.4 28.1
7481 84.8 33.4 29
7482 84.81 25.3 30
7483 84.82 31.9 31.1
7484 84.83 54.9 32.4
7485 84.84 36.6 33.8
7486 84.85 46.5 35.5
7487 84.86 46.6 37.4
7488 84.87 64.6 39.6
7489 84.88 50 42.2
7490 84.89 56.7 45.2
7491 84.9 52.2 48.9
7492 84.91 68.8 53.2
7493 84.92 81.9 58.5
7494 84.93 87.6 65
7495 84.94 106.3 73.1
7496 84.95 126.5 83.4
7497 84.96 166 96.8
7498 84.97 163.2 114.6
7499 84.98 213.5 139.3
7500 84.99 252.89999 176.10001
7501 85 362.89999 235.89999
7502 85.01 429.39999 339.29999
7503 85.02 649.5 517.59998
7504 85.03 837 803
7505 85.04 1079.30005 1197.80005
7506 85.05 1361.69995 1600.30005
7507 85.06 1535.19995 1737
7508 85.07 1504.69995 1469.80005
7509 85.08 1126.69995 1046.80005
7510 85.09 639 687.5
7511 85.1 372.39999 443.10001
7512 85.11 239.3 295.5
7513 85.12 169.39999 210.8
7514 85.13 133.3 161.10001
7515 85.14 89.7 129.5
7516 85.15 67.8 107.6
7517 85.16 44.7 91.6
7518 85.17 42.5 79.5
7519 85.18 50.6 70.1
7520 85.19 38.3 62.6
7521 85.2 34.7 56.5
7522 85.21 28.5 51.6
7523 85.22 27.9 47.6
7524 85.23 27.8 44.2
7525 85.24 27 41.3
7526 85.25 29.4 38.9
7527 85.26 22 36.8
7528 85.27 19.6 34.9
7529 85.28 24.5 33.4
7530 85.29 18 32
7531 85.3 22.7 30.8
7532 85.31 19.7 29.7
7533 85.32 17.1 28.8
7534 85.33 18.8 27.9
7535 85.34 17.2 27.1
7536 85.35 23.7 26.5
7537 85.36 15.5 25.8
7538 85.37 21.3 25.3
7539 85.38 16.4 24.8
7540 85.39 9.8 24.3
7541 85.4 18.9 23.9
7542 85.41 23.7 23.5
7543 85.42 16.4 23.1
7544 85.43 13.9 22.8
7545 85.44 11.5 22.5
7546 85.45 21.2 22.2
7547 85.46 16.3 22
7548 85.47 19.6 21.7
7549 85.48 13.9 21.5
7550 85.49 19.6 21.3
7551 85.5 16.3 21.1
7552 85.51 22.9 20.9
7553 85.52 19.6 20.7
7554 85.53 18.8 20.6
7555 85.54 13 20.4
7556 85.55 18 20.3
7557 85.56 19.7 20.1
7558 85.57 23.6 20
7559 85.58 17.2 19.9
7560 85.59 26.1 19.8
7561 85.6 22.1 19.7
7562 85.61 18.7 19.6
7563 85.62 13.1 19.5
7564 85.63 13.9 19.4
7565 85.64 15.5 19.3
7566 85.65 18 19.3
7567 85.66 15.5 19.2
7568 85.67 18.1 19.1
7569 85.68 15.5 19.1
7570 85.69 18.8 19
7571 85.7 12.3 18.9
7572 85.71 13.9 18.9
7573 85.72 16.3 18.8
7574 85.73 16.3 18.8
7575 85.74 18.8 18.7
7576 85.75 22.1 18.7
7577 85.76 12.3 18.7
7578 85.77 18 18.6
7579 85.78 20.4 18.6
7580 85.79 16.3 18.5
7581 85.8 10.6 18.5
7582 85.81 23.8 18.5
7583 85.82 20.5 18.5
7584 85.83 21.1 18.4
7585 85.84 16.5 18.4
7586 85.85 11.4 18.4
7587 85.86 18.8 18.4
7588 85.87 24.5 18.5
7589 85.88 17.9 18.5
7590 85.89 17.3 18.7
7591 85.9 13.1 18.9
7592 85.91 16.4 19.2
7593 85.92 22.9 19.7
7594 85.93 10.6 20
7595 85.94 14 19.9
7596 85.95 13.9 19.5
7597 85.96 20.4 19
7598 85.97 21.3 18.7
7599 85.98 21.3 18.4
7600 85.99 13.1 18.3
7601 86 14 18.2
7602 86.01 13.9 18.1
7603 86.02 15.6 18.1
7604 86.03 15.5 18
7605 86.04 10.7 18
7606 86.05 19.5 18
7607 86.06 14 18
7608 86.07 18.8 17.9
7609 86.08 17.2 17.9
7610 86.09 22.2 17.9
7611 86.1 17.2 17.9
7612 86.11 25.3 17.9
7613 86.12 18 17.9
7614 86.13 14.8 17.9
7615 86.14 16.4 17.8
7616 86.15 17.3 17.8
7617 86.16 16.5 17.8
7618 86.17 14.8 17.8
7619 86.18 15.6 17.8
7620 86.19 14.8 17.8
7621 86.2 14.8 17.8
7622 86.21 13.1 17.8
7623 86.22 14.8 17.8
7624 86.23 14.8 17.8
7625 86.24 17.3 17.8
7626 86.25 17.3 17.8
7627 86.26 17.3 17.7
7628 86.27 19.7 17.7
7629 86.28 18.8 17.7
7630 86.29 12.3 17.7
7631 86.3 19.8 17.7
7632 86.31 20.6 17.7
7633 86.32 15.7 17.7
7634 86.33 15.6 17.7
7635 86.34 20.6 17.8
7636 86.35 23 17.8
7637 86.36 18.8 17.8
7638 86.37 18 17.3
7639 86.38 22 17.3
7640 86.39 16.5 17.3
7641 86.4 19.8 17.3
7642 86.41 18.9 17.3
7643 86.42 18.9 17.3
7644 86.43 14.8 17.3
7645 86.44 15.6 17.4
7646 86.45 15.6 17.4
7647 86.46 12.3 17.4
7648 86.47 18 17.4
7649 86.48 15.5 17.4
7650 86.49 17.2 17.4
7651 86.5 18.1 17.4
7652 86.51 13.9 17.4
7653 86.52 11.5 17.4
7654 86.53 14 17.4
7655 86.54 22 17.4
7656 86.55 22.2 17.4
7657 86.56 18.1 17.4
7658 86.57 17.2 17.4
7659 86.58 14.7 17.4
7660 86.59 14 17.4
7661 86.6 19 17.5
7662 86.61 18.8 17.5
7663 86.62 21.3 17.5
7664 86.63 13.9 17.5
7665 86.64 9.1 17.5
7666 86.65 18 17.5
7667 86.66 14.8 17.5
7668 86.67 17.3 17.5
7669 86.68 13.1 17.5
7670 86.69 15.5 17.5
7671 86.7 16.5 17.5
7672 86.71 17.3 17.5
7673 86.72 20.6 17.5
7674 86.73 19.7 17.5
7675 86.74 18.9 17.6
7676 86.75 21.4 17.6
7677 86.76 20.5 17.6
7678 86.77 18 17.6
7679 86.78 15.6 17.6
7680 86.79 21.3 17.6
7681 86.8 20.6 17.6
7682 86.81 25.5 17.6
7683 86.82 16.4 17.6
7684 86.83 21.3 17.6
7685 86.84 25.5 17.6
7686 86.85 17.3 17.7
7687 86.86 17.2 17.7
7688 86.87 19 17.7
7689 86.88 14.8 17.7
7690 86.89 22.9 17.7
7691 86.9 16.4 17.7
7692 86.91 24.5 17.7
7693 86.92 14.8 17.7
7694 86.93 24.5 17.7
7695 86.94 20.4 17.8
7696 86.95 18.9 17.8
7697 86.96 20.7 17.8
7698 86.97 14.8 17.8
7699 86.98 15.7 17.8
7700 86.99 16.3 17.8
7701 87 19.7 17.8
7702 87.01 16.4 17.8
7703 87.02 24.7 17.9
7704 87.03 20.6 17.9
7705 87.04 18.1 17.9
7706 87.05 18.8 17.9
7707 87.06 19.8 17.9
7708 87.07 13.9 17.9
7709 87.08 16.5 18
7710 87.09 18.1 18
7711 87.1 17.3 18
7712 87.11 10.7 18
7713 87.12 11.5 18
7714 87.13 27.4 18.1
7715 87.14 22.2 18.1
7716 87.15 23 18.1
7717 87.16 14 18.1
7718 87.17 17.3 18.2
7719 87.18 14.8 18.2
7720 87.19 11.5 18.2
7721 87.2 13.2 18.5
7722 87.21 18.3 18.5
7723 87.22 15.6 18.5
7724 87.23 21.4 18.6
7725 87.24 14.1 18.6
7726 87.25 15.6 18.7
7727 87.26 21.4 18.7
7728 87.27 17.2 18.8
7729 87.28 17.2 18.8
7730 87.29 15.7 18.9
7731 87.3 19.6 18.9
7732 87.31 14 19
7733 87.32 23 19.1
7734 87.33 17.3 19.2
7735 87.34 19.7 19.2
7736 87.35 23.1 19.3
7737 87.36 21.4 19.4
7738 87.37 20.5 19.5
7739 87.38 28.1 19.7
7740 87.39 15.6 19.8
7741 87.4 14 19.9
7742 87.41 25.4 20.1
7743 87.42 24 20.3
7744 87.43 18.1 20.5
7745 87.44 18.2 20.7
7746 87.45 24.6 20.9
7747 87.46 23.7 21.2
7748 87.47 19 21.5
7749 87.48 25.5 21.9
7750 87.49 25.5 22.3
7751 87.5 31.2 22.8
7752 87.51 27.9 23.3
7753 87.52 26.4 24
7754 87.53 21.4 24.8
7755 87.54 31.3 25.7
7756 87.55 36.3 26.9
7757 87.56 25.6 28.3
7758 87.57 34.6 30.1
7759 87.58 45.5 32.5
7760 87.59 41.8 35.5
7761 87.6 52.5 39.7
7762 87.61 73.9 45.9
7763 87.62 81.5 55.5
7764 87.63 89.2 71.7
7765 87.64 130.5 99.2
7766 87.65 167 143.5
7767 87.66 184.3 206.7
7768 87.67 228.5 278.89999
7769 87.68 309.60001 323.29999
7770 87.69 303.70001 300.10001
7771 87.7 254.60001 231.8
7772 87.71 178.3 163.2
7773 87.72 98.6 112.4
7774 87.73 67.5 79.8
7775 87.74 42.8 60.3
7776 87.75 37.2 48.9
7777 87.76 33.7 41.8
7778 87.77 30.7 37.1
7779 87.78 26.4 33.7
7780 87.79 22.2 31.2
7781 87.8 26.1 29.3
7782 87.81 16.6 27.8
7783 87.82 27.2 26.5
7784 87.83 23.8 25.6
7785 87.84 21.3 24.8
7786 87.85 21.5 24.1
7787 87.86 17.4 23.5
7788 87.87 18.9 23.1
7789 87.88 25.6 22.7
7790 87.89 14.8 22.3
7791 87.9 18 22.1
7792 87.91 14.9 21.8
7793 87.92 17.3 21.6
7794 87.93 25.6 21.4
7795 87.94 23.9 21.3
7796 87.95 11.6 21.1
7797 87.96 17.4 21
7798 87.97 18 20.9
7799 87.98 15.7 20.8
7800 87.99 21.6 20.8
7801 88 19.7 20.7
7802 88.01 21.4 20.7
7803 88.02 23.8 20.7
7804 88.03 15.7 20.6
7805 88.04 24 20.6
7806 88.05 18.1 20.6
7807 88.06 16.4 20.6
7808 88.07 19.8 20.6
7809 88.08 19 20.7
7810 88.09 16.4 20.7
7811 88.1 27.3 20.7
7812 88.11 22.1 20.8
7813 88.12 20.6 20.8
7814 88.13 21.4 20.9
7815 88.14 27.4 21
7816 88.15 16.5 21.1
7817 88.16 19 21.1
7818 88.17 18 21.3
7819 88.18 22.3 21.4
7820 88.19 21.6 21.5
7821 88.2 26.4 21.6
7822 88.21 23.7 21.8
7823 88.22 19.8 22
7824 88.23 26.3 22.2
7825 88.24 14.8 22.4
7826 88.25 19.7 22.6
7827 88.26 24.7 22.9
7828 88.27 19 23.2
7829 88.28 24.7 23.5
7830 88.29 23.1 23.9
7831 88.3 25.6 24.3
7832 88.31 26.4 24.8
7833 88.32 34.9 25.4
7834 88.33 24.7 26
7835 88.34 26.3 26.7
7836 88.35 32.1 27.5
7837 88.36 29.7 28.4
7838 88.37 37.9 29.5
7839 88.38 37.9 30.8
7840 88.39 38.8 32.3
7841 88.4 32.8 34
7842 88.41 47.9 36.2
7843 88.42 60.1 38.8
7844 88.43 51.7 42.1
7845 88.44 62.8 46.1
7846 88.45 82.6 51.3
7847 88.46 79.8 58.1
7848 88.47 115.3 67.3
7849 88.48 119.8 80.5
7850 88.49 140 100.6
7851 88.5 183.3 134
7852 88.51 239.89999 190.5
7853 88.52 298.5 282.60001
7854 88.53 399.5 418.89999
7855 88.54 512.29999 588
7856 88.55 657.70001 725.09998
7857 88.56 754.5 722.79999
7858 88.57 654.59998 583.40002
7859 88.58 429 414.60001
7860 88.59 270.89999 279.60001
7861 88.6 137.8 188.60001
7862 88.61 99.8 132.8
7863 88.62 77.6 99.9
7864 88.63 52.9 80
7865 88.64 40.4 67
7866 88.65 36.5 57.9
7867 88.66 32.1 51.2
7868 88.67 26.4 46
7869 88.68 32.3 42
7870 88.69 27.2 38.7
7871 88.7 18 36.1
7872 88.71 28.7 34
7873 88.72 23.9 32.2
7874 88.73 21.6 30.7
7875 88.74 16.4 29.4
7876 88.75 15.6 28.3
7877 88.76 19.7 27.4
7878 88.77 21.4 26.6
7879 88.78 27.2 25.9
7880 88.79 19.9 25.3
7881 88.8 15.7 24.7
7882 88.81 23.9 24.3
7883 88.82 16.6 23.8
7884 88.83 23.8 23.4
7885 88.84 18.2 23.1
7886 88.85 24.7 22.8
7887 88.86 19 22.5
7888 88.87 19 22.3
7889 88.88 23.1 22
7890 88.89 22.2 21.8
7891 88.9 15.6 21.6
7892 88.91 19.1 21.5
7893 88.92 14.9 21.3
7894 88.93 24.9 21.1
7895 88.94 16.4 21
7896 88.95 13.2 20.9
7897 88.96 11.5 20.8
7898 88.97 17.3 20.7
7899 88.98 17.4 20.6
7900 88.99 19 20.5
7901 89 22.3 20.4
7902 89.01 10.7 20.3
7903 89.02 16.5 20.2
7904 89.03 15.7 20.1
7905 89.04 15.7 20
7906 89.05 23.2 19.9
7907 89.06 19 19.9
7908 89.07 15.7 19.8
7909 89.08 20.6 19.8
7910 89.09 16.6 19.7
7911 89.1 19 19.7
7912 89.11 19.1 19.6
7913 89.12 16.5 19.6
7914 89.13 15.7 19.6
7915 89.14 18.2 19.5
7916 89.15 8.3 19.5
7917 89.16 23.1 19.5
7918 89.17 15.7 19.4
7919 89.18 19.8 19.4
7920 89.19 13.9 19.4
7921 89.2 27.4 19.3
7922 89.21 19.8 19.3
7923 89.22 11.7 19.3
7924 89.23 14.1 19.3
7925 89.24 14.9 19.3
7926 89.25 19.1 19.2
7927 89.26 15.7 19.2
7928 89.27 23.2 19.2
7929 89.28 19 19.2
7930 89.29 11.5 19.2
7931 89.3 17.4 19.2
7932 89.31 26.5 19.1
7933 89.32 17.4 19.1
7934 89.33 14.1 19.1
7935 89.34 13.3 19.1
7936 89.35 20 19.1
7937 89.36 15.7 19.1
7938 89.37 19.9 19.1
7939 89.38 24.9 19.1
7940 89.39 11.6 19
7941 89.4 18.3 19
7942 89.41 15.7 19
7943 89.42 18.3 19
7944 89.43 16.4 19
7945 89.44 19.8 19
7946 89.45 17.3 19
7947 89.46 12.5 19
7948 89.47 22.3 19
7949 89.48 21.6 19
7950 89.49 17.4 19
7951 89.5 12.4 19
7952 89.51 17.4 19
7953 89.52 14.1 19
7954 89.53 16.5 19
7955 89.54 10.8 19
7956 89.55 19 18.9
7957 89.56 17.3 18.9
7958 89.57 18.2 18.9
7959 89.58 15.7 18.9
7960 89.59 18.2 18.9
7961 89.6 15.8 18.9
7962 89.61 14.9 18.9
7963 89.62 14.1 18.9
7964 89.63 15.7 18.9
7965 89.64 8.3 18.9
7966 89.65 21.6 18.9
7967 89.66 18.3 18.9
7968 89.67 21.5 18.9
7969 89.68 16.6 18.9
7970 89.69 18.2 18.9
7971 89.7 16.6 18.9
7972 89.71 16.5 18.9
7973 89.72 12.4 18.9
7974 89.73 16.7 18.9
7975 89.74 15 18.9
7976 89.75 16.5 18.9
7977 89.76 15.7 19
7978 89.77 19.1 19
7979 89.78 18.3 19
7980 89.79 20.7 19
7981 89.8 18.2 19
7982 89.81 15 19
7983 89.82 22.4 19
7984 89.83 16.6 19
7985 89.84 11.6 19
7986 89.85 22.4 19
7987 89.86 14.9 19
7988 89.87 23.2 19
7989 89.88 21.4 19
7990 89.89 17.4 19
7991 89.9 19.9 19
7992 89.91 19.8 19
7993 89.92 21.4 18.8
7994 89.93 19.8 18.8
7995 89.94 16.6 18.8
7996 89.95 14 18.8
7997 89.96 11.6 18.8
7998 89.97 19 18.8
7999 89.98 20.8 18.8
8000 89.99 19.1 18.8
8001 90 12.4 18.8
8002 90.01 15.7 18.8
8003 90.02 10.8 18.8
8004 90.03 13.3 18.8
8005 90.04 17.4 18.8
8006 90.05 10.8 18.9
8007 90.06 19.9 18.9
8008 90.07 13.3 18.9
8009 90.08 11.7 18.9
8010 90.09 13.3 18.9
8011 90.1 16.6 18.9
8012 90.11 16.6 18.9
8013 90.12 14.9 18.9
8014 90.13 19 18.9
8015 90.14 17.4 18.9
8016 90.15 19.9 18.9
8017 90.16 17.4 18.9
8018 90.17 26.5 18.9
8019 90.18 9.1 18.9
8020 90.19 16.6 18.9
8021 90.2 12.4 18.9
8022 90.21 19.9 19
8023 90.22 11.6 19
8024 90.23 14.9 19
8025 90.24 21.6 19
8026 90.25 19.1 19
8027 90.26 15.8 19
8028 90.27 20.7 19
8029 90.28 12.5 19
8030 90.29 20.7 19
8031 90.3 19.1 19
8032 90.31 24.9 19
8033 90.32 14 19
8034 90.33 13.3 19
8035 90.34 20.8 19
8036 90.35 15.9 19.1
8037 90.36 20 19.1
8038 90.37 15 19.1
8039 90.38 16.5 19.1
8040 90.39 18.2 19.1
8041 90.4 14.2 19.1
8042 90.41 11.6 19.1
8043 90.42 14.9 19.1
8044 90.43 18.2 19.1
8045 90.44 12.5 19.1
8046 90.45 8.3 19.1
8047 90.46 13.3 19.2
8048 90.47 18.3 19.2
8049 90.48 21.6 19.2
8050 90.49 17.3 19.2
8051 90.5 15.7 19.2
8052 90.51 15 19.2
8053 90.52 24.1 19.2
8054 90.53 17.5 19.2
8055 90.54 16.7 19.3
8056 90.55 21.5 19.3
8057 90.56 14.2 19.3
8058 90.57 14.2 19.3
8059 90.58 22.4 19.3
8060 90.59 15.7 19.3
8061 90.6 19.1 19.3
8062 90.61 18.3 19.4
8063 90.62 18.3 19.5
8064 90.63 14.2 19.5
8065 90.64 19.1 19.5
8066 90.65 15.8 19.5
8067 90.66 19 19.5
8068 90.67 25.8 19.6
8069 90.68 14.2 19.6
8070 90.69 18.2 19.6
8071 90.7 15.8 19.6
8072 90.71 24.9 19.7
8073 90.72 10 19.7
8074 90.73 20.7 19.7
8075 90.74 14.1 19.8
8076 90.75 16.5 19.8
8077 90.76 17.4 19.9
8078 90.77 16.6 19.9
8079 90.78 19.9 19.9
8080 90.79 14.9 20
8081 90.8 15 20
8082 90.81 12.5 20.1
8083 90.82 18.3 20.1
8084 90.83 28.3 20.2
8085 90.84 14.1 20.3
8086 90.85 13.2 20.3
8087 90.86 22.4 20.4
8088 90.87 23.3 20.5
8089 90.88 15.7 20.6
8090 90.89 19.1 20.7
8091 90.9 20.8 20.8
8092 90.91 19.1 21
8093 90.92 18.2 21.1
8094 90.93 19.1 21.3
8095 90.94 10.8 21.5
8096 90.95 16.7 21.7
8097 90.96 21.5 21.9
8098 90.97 20.8 22.2
8099 90.98 29.9 22.5
8100 90.99 27.5 22.8
8101 91 20.7 23.2
8102 91.01 23.9 23.7
8103 91.02 33.5 24.3
8104 91.03 24.8 25
8105 91.04 32.4 25.9
8106 91.05 32.7 27
8107 91.06 26.5 28.3
8108 91.07 50.1 30
8109 91.08 30.8 32.2
8110 91.09 47.4 35.3
8111 91.1 57.2 39.8
8112 91.11 61.7 46.7
8113 91.12 71.5 58.1
8114 91.13 91.9 77
8115 91.14 112.3 106.4
8116 91.15 134.60001 147.8
8117 91.16 169.10001 195.60001
8118 91.17 190.10001 228.39999
8119 91.18 244.89999 219.8
8120 91.19 197.60001 177.7
8121 91.2 160.7 130.89999
8122 91.21 106.5 93.9
8123 91.22 71.5 68.8
8124 91.23 47.8 53.2
8125 91.24 43.8 43.8
8126 91.25 31.8 38
8127 91.26 24.7 34.2
8128 91.27 23.9 31.5
8129 91.28 21.3 29.5
8130 91.29 16.3 28
8131 91.3 12.9 26.8
8132 91.31 16.3 25.8
8133 91.32 22.3 25
8134 91.33 26.7 24.4
8135 91.34 19.7 23.9
8136 91.35 12.9 23.4
8137 91.36 15.4 23
8138 91.37 12 22.7
8139 91.38 18.1 22.5
8140 91.39 16.3 22.2
8141 91.4 18.8 22
8142 91.41 18.9 21.8
8143 91.42 14.5 21.7
8144 91.43 8.6 21.6
8145 91.44 18 21.5
8146 91.45 23.1 21.4
8147 91.46 15.5 21.3
8148 91.47 13.8 21.2
8149 91.48 18 21.1
8150 91.49 15.4 21.1
8151 91.5 16.3 21
8152 91.51 16.3 21
8153 91.52 18.1 21
8154 91.53 22.2 20.9
8155 91.54 17 20.9
8156 91.55 21.5 20.9
8157 91.56 16.3 20.9
8158 91.57 21.4 20.9
8159 91.58 21.5 20.9
8160 91.59 18.9 20.9
8161 91.6 15.5 20.9
8162 91.61 17.1 20.9
8163 91.62 18 20.9
8164 91.63 16.2 20.9
8165 91.64 16.4 21
8166 91.65 24.1 21
8167 91.66 23.2 21
8168 91.67 26.5 21.1
8169 91.68 12.9 21.1
8170 91.69 17.2 21.2
8171 91.7 23.1 21.3
8172 91.71 10.2 21.3
8173 91.72 18.1 21.4
8174 91.73 21.5 21.5
8175 91.74 18.1 21.6
8176 91.75 14.6 21.7
8177 91.76 18.8 21.9
8178 91.77 12 22
8179 91.78 28.3 22.2
8180 91.79 18.9 22.3
8181 91.8 18.9 22.6
8182 91.81 18.8 22.8
8183 91.82 22.2 23.1
8184 91.83 21.5 23.4
8185 91.84 17.2 23.7
8186 91.85 16.3 24.1
8187 91.86 32.8 24.6
8188 91.87 23.1 25.1
8189 91.88 27.4 25.8
8190 91.89 20.6 26.6
8191 91.9 30.8 27.5
8192 91.91 31.9 28.6
8193 91.92 32.8 30
8194 91.93 34.3 31.8
8195 91.94 40.1 34
8196 91.95 34.4 36.9
8197 91.96 49.9 40.8
8198 91.97 67 46.4
8199 91.98 66.3 55
8200 91.99 86 68.8
8201 92 106.1 91.7
8202 92.01 124.8 127.8
8203 92.02 180.39999 180
8204 92.03 204.8 244.60001
8205 92.04 276.10001 299.79999
8206 92.05 267.20001 306.70001
8207 92.06 298.89999 259.20001
8208 92.07 256.20001 193.89999
8209 92.08 148.5 138.10001
8210 92.09 85.2 98.5
8211 92.1 64.5 73.1
8212 92.11 45.8 57.5
8213 92.12 39.2 48
8214 92.13 24 41.9
8215 92.14 30.9 37.7
8216 92.15 29.4 34.6
8217 92.16 29.2 32.2
8218 92.17 20.6 30.4
8219 92.18 26.3 28.9
8220 92.19 17.2 27.7
8221 92.2 22.2 26.7
8222 92.21 21.5 25.9
8223 92.22 18 25.3
8224 92.23 27.6 24.7
8225 92.24 14.6 24.2
8226 92.25 21.5 23.8
8227 92.26 22.3 23.4
8228 92.27 12.1 23.1
8229 92.28 17.1 22.8
8230 92.29 17.2 22.6
8231 92.3 24.9 22.4
8232 92.31 18.9 22.2
8233 92.32 17.2 22
8234 92.33 18.1 21.8
8235 92.34 19.8 21.7
8236 92.35 26.6 21.6
8237 92.36 10.3 21.5
8238 92.37 11.2 21.4
8239 92.38 18.2 21.3
8240 92.39 21.5 21.2
8241 92.4 18.8 21.1
8242 92.41 19.8 21
8243 92.42 20.6 21
8244 92.43 12 20.9
8245 92.44 21.5 20.8
8246 92.45 15.4 20.8
8247 92.46 24.9 20.7
8248 92.47 20.8 20.7
8249 92.48 14.7 20.7
8250 92.49 14.7 20.6
8251 92.5 13.8 20.6
8252 92.51 24 20.6
8253 92.52 15.5 20.5
8254 92.53 19.9 20.5
8255 92.54 18.1 20.5
8256 92.55 16.3 20.5
8257 92.56 23.2 20.4
8258 92.57 9.5 20.4
8259 92.58 12.8 20.4
8260 92.59 18.1 20.3
8261 92.6 10.4 20.3
8262 92.61 25 20.3
8263 92.62 14.6 20.3
8264 92.63 12.8 20.3
8265 92.64 17.9 20.2
8266 92.65 18.1 20.2
8267 92.66 16.3 20.2
8268 92.67 21.5 20.2
8269 92.68 14.6 20.2
8270 92.69 20.5 20.2
8271 92.7 24.9 20.2
8272 92.71 16.3 20.2
8273 92.72 17.2 20.2
8274 92.73 15.5 20.2
8275 92.74 12.9 20.2
8276 92.75 17.1 20.2
8277 92.76 19.7 20.2
8278 92.77 16.3 20.2
8279 92.78 17.2 20.2
8280 92.79 20.7 20.2
8281 92.8 14.6 20.3
8282 92.81 24.9 20.3
8283 92.82 9.5 20.3
8284 92.83 12.8 20.4
8285 92.84 9.5 20.4
8286 92.85 25.8 20.5
8287 92.86 19 20.7
8288 92.87 26.7 21
8289 92.88 25 21.5
8290 92.89 13 22.2
8291 92.9 22.3 23.1
8292 92.91 18.1 24
8293 92.92 17.3 24.4
8294 92.93 21.5 24
8295 92.94 17.2 23
8296 92.95 18.2 22.1
8297 92.96 15.6 21.4
8298 92.97 13.8 21
8299 92.98 20.7 20.7
8300 92.99 9.5 20.5
8301 93 18 20.4
8302 93.01 13.8 20.3
8303 93.02 18.2 20.3
8304 93.03 16.4 20.2
8305 93.04 22.4 20.2
8306 93.05 11.2 20.2
8307 93.06 15.5 20.2
8308 93.07 21.7 20.1
8309 93.08 17.3 20.1
8310 93.09 9.5 20.1
8311 93.1 26.7 20.1
8312 93.11 13.8 20.1
8313 93.12 9.6 20.1
8314 93.13 19 20.1
8315 93.14 13.8 20.1
8316 93.15 21.6 20.1
8317 93.16 24 20.1
8318 93.17 16.4 20.1
8319 93.18 13.8 20.1
8320 93.19 12.9 20.1
8321 93.2 19.8 20.1
8322 93.21 13.8 20.1
8323 93.22 17.1 20.1
8324 93.23 23.2 20.1
8325 93.24 15.5 20.1
8326 93.25 13.8 20.1
8327 93.26 12.9 20.1
8328 93.27 10.4 20.1
8329 93.28 13.8 20.1
8330 93.29 15.5 20.1
8331 93.3 21.5 20.1
8332 93.31 15.6 20.1
8333 93.32 23.2 20.1
8334 93.33 14.7 20.1
8335 93.34 14.6 20.1
8336 93.35 17.2 20.1
8337 93.36 18.2 20.1
8338 93.37 19 20.1
8339 93.38 11.2 20.1
8340 93.39 14.6 20.1
8341 93.4 17.2 20.1
8342 93.41 19.8 20.1
8343 93.42 16.3 20.1
8344 93.43 18.2 20.1
8345 93.44 14.7 20.1
8346 93.45 14.7 20.1
8347 93.46 13.7 20.1
8348 93.47 13.8 20.1
8349 93.48 14.6 20.1
8350 93.49 16.4 20.1
8351 93.5 19 20.1
8352 93.51 18.1 20.1
8353 93.52 20.6 20.1
8354 93.53 17.2 20.1
8355 93.54 20.8 20.1
8356 93.55 14.7 20.1
8357 93.56 18 20.1
8358 93.57 8.6 20.1
8359 93.58 12.9 20.1
8360 93.59 16.4 20.1
8361 93.6 11.2 20.1
8362 93.61 13.8 20.2
8363 93.62 20.7 20.2
8364 93.63 16.4 20.2
8365 93.64 15.5 20.2
8366 93.65 12.9 20.2
8367 93.66 14.7 20.2
8368 93.67 24.2 20.3
8369 93.68 21.6 20.3
8370 93.69 26.8 20.3
8371 93.7 24.1 20.4
8372 93.71 13.8 20.5
8373 93.72 19.7 20.6
8374 93.73 19.9 20.7
8375 93.74 18.2 21
8376 93.75 17.3 21.3
8377 93.76 16.5 21.9
8378 93.77 18 22.8
8379 93.78 21.6 23.7
8380 93.79 22.5 24.4
8381 93.8 19.9 24.3
8382 93.81 26.8 23.5
8383 93.82 24.2 22.6
8384 93.83 13.9 21.8
8385 93.84 18.3 21.3
8386 93.85 19 20.9
8387 93.86 13.8 20.7
8388 93.87 15.5 20.6
8389 93.88 19.8 20.5
8390 93.89 15.5 20.5
8391 93.9 19 20.4
8392 93.91 18.1 20.4
8393 93.92 19.9 20.4
8394 93.93 14.7 20.4
8395 93.94 22.3 20.3
8396 93.95 15.6 20.3
8397 93.96 20.8 20.3
8398 93.97 16.4 20.3
8399 93.98 17.2 20.3
8400 93.99 19.9 20.3
8401 94 16.4 20.3
8402 94.01 11.2 20.3
8403 94.02 14.7 20.3
8404 94.03 16.4 20.3
8405 94.04 12.2 20.3
8406 94.05 21.6 20.5
8407 94.06 19 20.5
8408 94.07 14.8 20.5
8409 94.08 19 20.5
8410 94.09 15.6 20.5
8411 94.1 21.6 20.5
8412 94.11 13.8 20.6
8413 94.12 11.2 20.6
8414 94.13 19 20.6
8415 94.14 26.8 20.6
8416 94.15 21.6 20.6
8417 94.16 19.1 20.6
8418 94.17 17.2 20.6
8419 94.18 8.7 20.6
8420 94.19 15.5 20.6
8421 94.2 10.4 20.7
8422 94.21 13.9 20.7
8423 94.22 19 20.7
8424 94.23 13.7 20.7
8425 94.24 18.1 20.7
8426 94.25 12 20.7
8427 94.26 20.7 20.7
8428 94.27 20 20.8
8429 94.28 12.9 20.8
8430 94.29 17.3 20.8
8431 94.3 14.7 20.8
8432 94.31 13.8 20.9
8433 94.32 19.1 20.9
8434 94.33 19.9 20.9
8435 94.34 11.2 20.9
8436 94.35 24.2 21
8437 94.36 15.7 21
8438 94.37 13.9 21
8439 94.38 17.2 21.1
8440 94.39 19.9 21.1
8441 94.4 20 21.2
8442 94.41 26.7 21.2
8443 94.42 13.8 21.3
8444 94.43 19.1 21.4
8445 94.44 22.6 21.4
8446 94.45 15.6 21.5
8447 94.46 16.5 21.6
8448 94.47 17.4 21.7
8449 94.48 17.2 21.8
8450 94.49 21.6 22
8451 94.5 22.7 22.1
8452 94.51 25.9 22.3
8453 94.52 24.4 22.6
8454 94.53 17.2 22.8
8455 94.54 19.1 23.2
8456 94.55 14.7 23.6
8457 94.56 25.2 24.1
8458 94.57 19.1 24.8
8459 94.58 31.3 25.7
8460 94.59 32 27
8461 94.6 25 28.9
8462 94.61 40.5 31.9
8463 94.62 34.5 36.7
8464 94.63 40.7 44.2
8465 94.64 58 55.2
8466 94.65 54.9 69.1
8467 94.66 80.7 82.5
8468 94.67 90.3 87.5
8469 94.68 81.8 79.9
8470 94.69 82.1 65.9
8471 94.7 67.1 52.5
8472 94.71 51.7 42.4
8473 94.72 21.6 35.5
8474 94.73 25 31.2
8475 94.74 27.7 28.6
8476 94.75 20.9 26.9
8477 94.76 13.9 25.7
8478 94.77 24.2 24.9
8479 94.78 21.6 24.3
8480 94.79 13.9 23.9
8481 94.8 18.2 23.5
8482 94.81 18.3 23.2
8483 94.82 28.7 23
8484 94.83 13 22.8
8485 94.84 19 22.6
8486 94.85 17.4 22.5
8487 94.86 19 22.4
8488 94.87 16.6 22.3
8489 94.88 13.8 22.3
8490 94.89 17.3 22.2
8491 94.9 19 22.2
8492 94.91 19.1 22.2
8493 94.92 20 22.1
8494 94.93 15.5 22.1
8495 94.94 10.3 22.1
8496 94.95 13 22.1
8497 94.96 17.4 22.1
8498 94.97 17.4 22.1
8499 94.98 14.7 22.2
8500 94.99 20.7 22.2
8501 95 18.1 22.2
8502 95.01 13 22.2
8503 95.02 12.9 22.3
8504 95.03 21.8 22.3
8505 95.04 13 22.4
8506 95.05 21.6 22.4
8507 95.06 20.8 22.5
8508 95.07 21.6 22.5
8509 95.08 13.9 22.6
8510 95.09 22.5 22.7
8511 95.1 21.6 22.8
8512 95.11 22.6 22.8
8513 95.12 21.7 22.9
8514 95.13 22.6 23
8515 95.14 22.5 23.2
8516 95.15 12.1 23.3
8517 95.16 22.5 23.4
8518 95.17 18.2 23.5
8519 95.18 24.4 23.7
8520 95.19 17.4 23.9
8521 95.2 24.3 24.1
8522 95.21 27.7 24.3
8523 95.22 16.4 24.5
8524 95.23 18.3 24.7
8525 95.24 18.3 25
8526 95.25 27.8 25.3
8527 95.26 31.3 25.6
8528 95.27 25.2 26
8529 95.28 22.7 26.4
8530 95.29 29.5 26.8
8531 95.3 28.8 27.3
8532 95.31 26.1 27.9
8533 95.32 22.6 28.6
8534 95.33 33.7 29.3
8535 95.34 24.3 30.1
8536 95.35 29.6 31.1
8537 95.36 32.3 32.3
8538 95.37 36.3 33.6
8539 95.38 43.3 35.2
8540 95.39 47.1 37
8541 95.4 32.2 39.3
8542 95.41 52.1 42
8543 95.42 55.6 45.3
8544 95.43 62.4 49.5
8545 95.44 82.3 54.9
8546 95.45 88.7 61.9
8547 95.46 104.5 71.5
8548 95.47 120.2 85.4
8549 95.48 128.10001 106.7
8550 95.49 169.60001 140.7
8551 95.5 201.39999 194.89999
8552 95.51 296.39999 276.79999
8553 95.52 402.89999 389.89999
8554 95.53 450.5 521.5
8555 95.54 549.90002 622.90002
8556 95.55 597.29999 623
8557 95.56 645.79999 521.90002
8558 95.57 542.70001 390.29999
8559 95.58 330.79999 277.10001
8560 95.59 195.39999 195.10001
8561 95.6 137.3 140.8
8562 95.61 97.7 106.8
8563 95.62 71.1 85.4
8564 95.63 73.6 71.6
8565 95.64 36.4 62
8566 95.65 38.2 54.9
8567 95.66 31.3 49.6
8568 95.67 28.7 45.4
8569 95.68 20.9 42
8570 95.69 24.2 39.3
8571 95.7 31.4 37.1
8572 95.71 21.8 35.2
8573 95.72 24.5 33.6
8574 95.73 26.9 32.3
8575 95.74 24.3 31.2
8576 95.75 16.5 30.2
8577 95.76 14.8 29.4
8578 95.77 19.1 28.7
8579 95.78 20 28
8580 95.79 18.2 27.4
8581 95.8 16.6 26.9
8582 95.81 15.6 26.5
8583 95.82 23.7 26.1
8584 95.83 26.7 25.7
8585 95.84 15.6 25.4
8586 95.85 21.6 25.1
8587 95.86 17.4 24.8
8588 95.87 19 24.6
8589 95.88 25.2 24.4
8590 95.89 22.6 24.2
8591 95.9 25.2 24
8592 95.91 10.5 23.8
8593 95.92 16.6 23.7
8594 95.93 13 23.5
8595 95.94 13 23.4
8596 95.95 17.4 23.3
8597 95.96 19.2 23.1
8598 95.97 15.6 23
8599 95.98 15.7 22.9
8600 95.99 14.9 22.9
8601 96 19 22.8
8602 96.01 14 22.7
8603 96.02 13 22.6
8604 96.03 16.6 22.5
8605 96.04 20.8 22.5
8606 96.05 17.3 22.4
8607 96.06 19.3 22.4
8608 96.07 22.7 22.3
8609 96.08 14.8 22.3
8610 96.09 14 22.2
8611 96.1 22.7 22.2
8612 96.11 18.3 22.1
8613 96.12 23.6 22.1
8614 96.13 17.4 22.1
8615 96.14 15.7 22
8616 96.15 17.3 22
8617 96.16 13.9 22
8618 96.17 26.1 21.9
8619 96.18 19.1 21.9
8620 96.19 13.9 21.9
8621 96.2 12.2 21.9
8622 96.21 21 21.9
8623 96.22 21.7 21.9
8624 96.23 20 21.9
8625 96.24 27 21.8
8626 96.25 10.4 21.8
8627 96.26 19.1 21.9
8628 96.27 15.6 21.9
8629 96.28 19.1 21.9
8630 96.29 19.2 21.9
8631 96.3 19.2 21.9
8632 96.31 17.4 22
8633 96.32 14.8 22.1
8634 96.33 17.4 22.2
8635 96.34 16.5 22.3
8636 96.35 14.9 22.5
8637 96.36 24.4 22.9
8638 96.37 25.3 23.4
8639 96.38 16.6 24.3
8640 96.39 20.1 25.6
8641 96.4 23.6 27.3
8642 96.41 27 29.2
8643 96.42 25.3 30.3
8644 96.43 25.4 29.9
8645 96.44 18.2 28.2
8646 96.45 26.1 26.4
8647 96.46 30.5 24.8
8648 96.47 18.3 23.7
8649 96.48 17.5 23
8650 96.49 22.6 22.6
8651 96.5 13.9 22.3
8652 96.51 13.1 22.1
8653 96.52 18.4 22
8654 96.53 19.1 21.9
8655 96.54 17.4 21.8
8656 96.55 13.9 21.7
8657 96.56 22.6 21.7
8658 96.57 13 21.6
8659 96.58 16.6 21.6
8660 96.59 17.5 21.6
8661 96.6 25.2 21.5
8662 96.61 13.9 21.5
8663 96.62 21.8 21.5
8664 96.63 14.8 21.5
8665 96.64 21.9 21.5
8666 96.65 14.9 21.5
8667 96.66 24.4 21.5
8668 96.67 13 21.5
8669 96.68 19.1 21.5
8670 96.69 18.3 21.5
8671 96.7 17.5 21.5
8672 96.71 28.7 21.5
8673 96.72 13.1 21.5
8674 96.73 13 21.5
8675 96.74 15.8 21.5
8676 96.75 22.6 21.5
8677 96.76 21.8 21.5
8678 96.77 19.1 21.5
8679 96.78 20.1 21.5
8680 96.79 13 21.5
8681 96.8 20 21.5
8682 96.81 28.8 21.5
8683 96.82 14.8 21.6
8684 96.83 17.5 21.6
8685 96.84 23.5 21.6
8686 96.85 14.9 21.6
8687 96.86 14.8 21.6
8688 96.87 15.7 21.6
8689 96.88 14.7 21.6
8690 96.89 21.8 21.7
8691 96.9 14 21.7
8692 96.91 16.6 21.7
8693 96.92 19.1 21.7
8694 96.93 12.3 21.8
8695 96.94 23.5 21.8
8696 96.95 25.2 21.8
8697 96.96 17.4 21.9
8698 96.97 17.4 21.9
8699 96.98 17.5 21.9
8700 96.99 18.3 22
8701 97 24.4 22
8702 97.01 19.1 22.1
8703 97.02 18.3 22.2
8704 97.03 14.9 22.2
8705 97.04 16.5 22.3
8706 97.05 12.2 22.2
8707 97.06 20.1 22.3
8708 97.07 17.5 22.4
8709 97.08 23.4 22.6
8710 97.09 14.8 22.7
8711 97.1 26.4 22.9
8712 97.11 19.1 23.1
8713 97.12 15.7 23.3
8714 97.13 35 23.6
8715 97.14 24.4 23.9
8716 97.15 32.2 24.2
8717 97.16 25.4 24.7
8718 97.17 20 25.2
8719 97.18 25.3 25.9
8720 97.19 28.7 26.8
8721 97.2 28.8 27.8
8722 97.21 30.5 29.3
8723 97.22 27.9 31.3
8724 97.23 35.7 34.3
8725 97.24 38.3 39
8726 97.25 55 46.3
8727 97.26 60.7 57.7
8728 97.27 62 74.1
8729 97.28 76.6 95.4
8730 97.29 94.8 117.3
8731 97.3 111.7 129.39999
8732 97.31 130.7 122.5
8733 97.32 106.2 102
8734 97.33 91.2 79.9
8735 97.34 67.2 61.9
8736 97.35 49.1 49.2
8737 97.36 36.8 40.8
8738 97.37 21 35.5
8739 97.38 24.5 32.1
8740 97.39 28.6 29.9
8741 97.4 17.5 28.3
8742 97.41 26.1 27.1
8743 97.42 18.3 26.2
8744 97.43 25.2 25.5
8745 97.44 13.1 25
8746 97.45 11.3 24.5
8747 97.46 26.2 24.1
8748 97.47 25.4 23.8
8749 97.48 15.7 23.5
8750 97.49 22.7 23.7
8751 97.5 14.8 23.6
8752 97.51 32.4 23.4
8753 97.52 25.2 23.3
8754 97.53 18.3 23.1
8755 97.54 17.5 23
8756 97.55 19.3 23
8757 97.56 15.7 22.9
8758 97.57 14.8 22.8
8759 97.58 14.8 22.8
8760 97.59 14.1 22.7
8761 97.6 11.4 22.7
8762 97.61 16.7 22.6
8763 97.62 25.3 22.6
8764 97.63 19.1 22.6
8765 97.64 17.4 22.6
8766 97.65 29.7 22.6
8767 97.66 16.6 22.5
8768 97.67 18.4 22.5
8769 97.68 15.8 22.5
8770 97.69 14.9 22.5
8771 97.7 20.1 22.5
8772 97.71 17.5 22.5
8773 97.72 16.7 22.5
8774 97.73 14 22.6
8775 97.74 10.4 22.6
8776 97.75 18.4 22.6
8777 97.76 27.2 22.6
8778 97.77 14.8 22.6
8779 97.78 16.5 22.7
8780 97.79 14.1 22.7
8781 97.8 27.9 22.7
8782 97.81 12.3 22.8
8783 97.82 22.8 22.8
8784 97.83 12.2 22.8
8785 97.84 16.6 22.9
8786 97.85 15.7 22.9
8787 97.86 22.7 23
8788 97.87 20.9 23.1
8789 97.88 19.2 23.1
8790 97.89 20.1 23.2
8791 97.9 23.5 23.3
8792 97.91 22.9 23.4
8793 97.92 18.3 23.5
8794 97.93 13.9 23.6
8795 97.94 18.3 23.8
8796 97.95 17.5 23.9
8797 97.96 20.9 24.1
8798 97.97 20.1 24.3
8799 97.98 23.5 24.5
8800 97.99 20.1 24.8
8801 98 20.1 25
8802 98.01 24.6 25.4
8803 98.02 20.9 25.8
8804 98.03 24.5 26.3
8805 98.04 32.3 26.8
8806 98.05 36.7 27.5
8807 98.06 39.3 28.4
8808 98.07 34.2 29.5
8809 98.08 39.4 30.9
8810 98.09 35.9 32.7
8811 98.1 39.4 35.2
8812 98.11 52.5 38.9
8813 98.12 55.2 44.7
8814 98.13 47.1 53.7
8815 98.14 82.9 67.6
8816 98.15 75.6 87.5
8817 98.16 93.8 113.4
8818 98.17 131.8 140.5
8819 98.18 150.8 156.60001
8820 98.19 154.60001 149.8
8821 98.2 143.2 125.6
8822 98.21 121.8 98.2
8823 98.22 94.2 75.6
8824 98.23 68.7 59.3
8825 98.24 46.4 48.4
8826 98.25 39.5 41.5
8827 98.26 37.6 37.1
8828 98.27 29.8 34.2
8829 98.28 20.3 32.2
8830 98.29 24.5 30.7
8831 98.3 24.4 29.6
8832 98.31 27.1 28.7
8833 98.32 22.1 28
8834 98.33 21.9 27.5
8835 98.34 22.9 27
8836 98.35 20.1 26.7
8837 98.36 22.8 26.4
8838 98.37 15.8 26.1
8839 98.38 21.1 25.9
8840 98.39 18.5 25.8
8841 98.4 14.8 25.7
8842 98.41 20.1 25.6
8843 98.42 29 25.5
8844 98.43 25.4 25.5
8845 98.44 28.9 25.4
8846 98.45 23.8 25.4
8847 98.46 21.8 25.4
8848 98.47 29.9 25.4
8849 98.48 28.9 25.5
8850 98.49 20.9 25.5
8851 98.5 19.3 25.5
8852 98.51 18.4 25.6
8853 98.52 20.3 25.7
8854 98.53 28.9 25.8
8855 98.54 14.9 25.9
8856 98.55 22.8 26
8857 98.56 25.4 26.1
8858 98.57 18.4 26.3
8859 98.58 21.9 26.4
8860 98.59 15.7 26.6
8861 98.6 21.8 26.7
8862 98.61 21 26.9
8863 98.62 24.3 27.1
8864 98.63 22.7 27.4
8865 98.64 28 27.6
8866 98.65 23.8 27.9
8867 98.66 26.4 28.2
8868 98.67 21 28.5
8869 98.68 27.1 28.8
8870 98.69 28.1 29.2
8871 98.7 27.1 29.6
8872 98.71 27.1 30
8873 98.72 35.9 30.5
8874 98.73 28.8 31.1
8875 98.74 32.4 31.6
8876 98.75 29 32.3
8877 98.76 34.9 33
8878 98.77 30.9 33.7
8879 98.78 39.8 34.6
8880 98.79 34.3 35.5
8881 98.8 26.3 36.6
8882 98.81 47.1 37.7
8883 98.82 29.7 39.1
8884 98.83 44.1 40.6
8885 98.84 44.8 42.3
8886 98.85 47.1 44.2
8887 98.86 60.6 46.4
8888 98.87 59.7 48.9
8889 98.88 56.9 51.9
8890 98.89 59.7 55.3
8891 98.9 78.9 59.4
8892 98.91 93.7 64.3
8893 98.92 89.6 70.1
8894 98.93 120.3 77.2
8895 98.94 131.10001 86
8896 98.95 141.10001 96.9
8897 98.96 171.10001 110.8
8898 98.97 193 129.2
8899 98.98 240.10001 154.5
8900 98.99 279.60001 191.2
8901 99 317.10001 247.39999
8902 99.01 396.29999 335.10001
8903 99.02 552.59998 470
8904 99.03 667.90002 666.79999
8905 99.04 865.70001 928.5
8906 99.05 1052.90002 1221.59998
8907 99.06 1325 1437.19995
8908 99.07 1449 1432.19995
8909 99.08 1495.69995 1210.40002
8910 99.09 1181.19995 917.29999
8911 99.1 827.29999 657.79999
8912 99.11 497.29999 463.60001
8913 99.12 343.89999 330.79999
8914 99.13 205.2 244.7
8915 99.14 142.7 189.5
8916 99.15 126.9 153.3
8917 99.16 103 128.39999
8918 99.17 66.1 110.2
8919 99.18 78 96.4
8920 99.19 47.2 85.5
8921 99.2 63.1 76.9
8922 99.21 37.5 69.8
8923 99.22 30 64
8924 99.23 26.3 59.2
8925 99.24 27.9 55.1
8926 99.25 29.8 51.7
8927 99.26 36 48.7
8928 99.27 27.1 46.2
8929 99.28 25.4 44
8930 99.29 21.2 42.1
8931 99.3 28 40.4
8932 99.31 33.4 38.9
8933 99.32 20.2 37.6
8934 99.33 24.5 36.4
8935 99.34 19.3 35.3
8936 99.35 22 34.4
8937 99.36 25.5 33.5
8938 99.37 28.9 32.8
8939 99.38 24.4 32.1
8940 99.39 21.9 31.4
8941 99.4 22.9 30.8
8942 99.41 20.1 30.3
8943 99.42 19.2 29.8
8944 99.43 22.8 29.4
8945 99.44 20.2 29
8946 99.45 22 28.6
8947 99.46 14 28.2
8948 99.47 20.1 27.9
8949 99.48 14 27.6
8950 99.49 20.1 27.3
8951 99.5 22.8 27
8952 99.51 11.4 26.8
8953 99.52 24.5 26.6
8954 99.53 17.5 26.3
8955 99.54 22 26.1
8956 99.55 14.1 25.9
8957 99.56 18.5 25.8
8958 99.57 18.5 25.6
8959 99.58 13.2 25.4
8960 99.59 15.8 25.3
8961 99.6 20.2 25.2
8962 99.61 22.8 25
8963 99.62 20.3 24.9
8964 99.63 17.6 24.8
8965 99.64 15.8 24.7
8966 99.65 23.7 24.6
8967 99.66 14.1 24.5
8968 99.67 17.6 24.4
8969 99.68 15 24.3
8970 99.69 13.2 24.2
8971 99.7 16.7 24.1
8972 99.71 15.8 24
8973 99.72 15.9 24
8974 99.73 18.4 23.9
8975 99.74 14.9 23.8
8976 99.75 15.8 23.7
8977 99.76 18.4 23.7
8978 99.77 24.6 23.6
8979 99.78 15.8 23.6
8980 99.79 23.8 23.6
8981 99.8 23 23.5
8982 99.81 16.8 23.5
8983 99.82 26.3 23.5
8984 99.83 14.1 23.5
8985 99.84 17.6 23.5
8986 99.85 15 23.5
8987 99.86 22 23.5
8988 99.87 15 23.6
8989 99.88 15.9 23.7
8990 99.89 22.9 23.9
8991 99.9 17.6 24.3
8992 99.91 16.7 24.9
8993 99.92 27.1 25.7
8994 99.93 23.8 26.7
8995 99.94 14.1 27.6
8996 99.95 18.5 28
8997 99.96 24.6 27.5
8998 99.97 22.1 26.5
8999 99.98 25.6 25.4
9000 99.99 14 24.6
9001 100 21.1 24
9002 100.01 10.6 23.6
9003 100.02 14.9 23.3
9004 100.03 21.2 23.1
9005 100.04 13.2 23
9006 100.05 17.6 22.9
9007 100.06 18.4 22.8
9008 100.07 19.5 22.7
9009 100.08 14.1 22.7
9010 100.09 14.9 22.6
9011 100.1 21.2 22.6
9012 100.11 17.7 22.6
9013 100.12 17.7 22.5
9014 100.13 17.6 22.5
9015 100.14 17.6 22.5
9016 100.15 23.7 22.4
9017 100.16 14.1 22.4
9018 100.17 23.7 22.4
9019 100.18 15.1 22.4
9020 100.19 17.6 22.4
9021 100.2 13.2 22.3
9022 100.21 21.1 22.3
9023 100.22 22 22.3
9024 100.23 19.3 22.3
9025 100.24 16.7 22.3
9026 100.25 18.5 22.3
9027 100.26 17.7 22.2
9028 100.27 13.3 22.2
9029 100.28 13.2 22.2
9030 100.29 18.4 22.2
9031 100.3 9.7 22.2
9032 100.31 14 22.2
9033 100.32 14.2 22.2
9034 100.33 14.9 22.2
9035 100.34 23.7 22.2
9036 100.35 8 22.1
9037 100.36 18.6 22.1
9038 100.37 10.5 22.1
9039 100.38 16.7 22.1
9040 100.39 12.3 22.1
9041 100.4 22 22.1
9042 100.41 14.1 22.1
9043 100.42 18.5 22.1
9044 100.43 10.6 22.1
9045 100.44 28.4 22.1
9046 100.45 17.7 22.1
9047 100.46 14.2 22.1
9048 100.47 15.8 22
9049 100.48 15 22
9050 100.49 22.9 22
9051 100.5 16.7 22
9052 100.51 12.4 22
9053 100.52 14.9 22
9054 100.53 13.3 22
9055 100.54 15 22
9056 100.55 16.7 22
9057 100.56 21.1 22
9058 100.57 13.3 22
9059 100.58 21.2 22
9060 100.59 15.8 22
9061 100.6 14.1 22
9062 100.61 22 22
9063 100.62 15.8 22
9064 100.63 11.5 22
9065 100.64 14.1 22
9066 100.65 16 21.5
9067 100.66 19.5 21.5
9068 100.67 15 21.5
9069 100.68 18.5 21.5
9070 100.69 13.2 21.5
9071 100.7 15 21.5
9072 100.71 13.1 21.5
9073 100.72 15.9 21.5
9074 100.73 12.3 21.5
9075 100.74 17.7 21.5
9076 100.75 15 21.5
9077 100.76 21.2 21.5
9078 100.77 14.2 21.5
9079 100.78 14.1 21.6
9080 100.79 21.1 21.6
9081 100.8 15.8 21.6
9082 100.81 13.2 21.6
9083 100.82 18.5 21.6
9084 100.83 15.9 21.6
9085 100.84 12.3 21.6
9086 100.85 19.5 21.6
9087 100.86 14.1 21.6
9088 100.87 12.4 21.6
9089 100.88 15.9 21.6
9090 100.89 15.1 21.6
9091 100.9 11.5 21.6
9092 100.91 19.4 21.6
9093 100.92 6.2 21.6
9094 100.93 18.5 21.6
9095 100.94 10.6 21.6
9096 100.95 11.5 21.6
9097 100.96 12.4 21.6
9098 100.97 18.5 21.6
9099 100.98 13.2 21.7
9100 100.99 23.8 21.7
9101 101 17.7 21.7
9102 101.01 12.3 21.7
9103 101.02 18.4 21.7
9104 101.03 13.3 21.7
9105 101.04 16.8 21.7
9106 101.05 15.9 21.7
9107 101.06 20.2 21.7
9108 101.07 17.6 21.7
9109 101.08 13.2 21.7
9110 101.09 26.4 21.7
9111 101.1 15 21.7
9112 101.11 20.3 21.7
9113 101.12 19.4 21.7
9114 101.13 17.6 21.7
9115 101.14 12.4 21.7
9116 101.15 16.8 21.8
9117 101.16 13.3 21.8
9118 101.17 15 21.8
9119 101.18 12.3 21.8
9120 101.19 15.1 21.8
9121 101.2 18.6 21.8
9122 101.21 7.9 21.8
9123 101.22 13.3 21.8
9124 101.23 13.2 21.8
9125 101.24 10.6 21.9
9126 101.25 19.4 21.9
9127 101.26 15 21.9
9128 101.27 20.4 21.9
9129 101.28 16.8 21.9
9130 101.29 16.9 21.9
9131 101.3 15 21.9
9132 101.31 21.3 22
9133 101.32 13.2 22
9134 101.33 21.2 22
9135 101.34 25.7 22
9136 101.35 16.8 22.1
9137 101.36 23.1 22.1
9138 101.37 22.9 22.1
9139 101.38 19.4 22.2
9140 101.39 22 22.2
9141 101.4 16 22.2
9142 101.41 17.7 22.3
9143 101.42 20.3 22.3
9144 101.43 22.2 22.4
9145 101.44 19.4 22.4
9146 101.45 17.6 22.5
9147 101.46 25.7 22.6
9148 101.47 23.8 22.6
9149 101.48 21.3 22.7
9150 101.49 21.2 22.8
9151 101.5 18.5 22.9
9152 101.51 13.3 23
9153 101.52 21.3 23.2
9154 101.53 17.8 23.3
9155 101.54 27.5 23.5
9156 101.55 22.1 23.7
9157 101.56 17.5 24
9158 101.57 23 24.3
9159 101.58 18.5 24.7
9160 101.59 24.8 25.1
9161 101.6 21.3 25.7
9162 101.61 26.5 26.3
9163 101.62 19.4 27.2
9164 101.63 20.5 28.3
9165 101.64 30.1 29.8
9166 101.65 23.9 32
9167 101.66 31.1 35.3
9168 101.67 43.4 40.4
9169 101.68 40.2 48.1
9170 101.69 54.8 59.2
9171 101.7 68.7 73.8
9172 101.71 59.6 90.5
9173 101.72 106.2 104.1
9174 101.73 92.5 106.5
9175 101.74 100.6 96
9176 101.75 105.7 79.6
9177 101.76 68.5 63.9
9178 101.77 48.5 51.6
9179 101.78 37.9 42.8
9180 101.79 32.1 36.9
9181 101.8 35.5 33.1
9182 101.81 29.2 30.6
9183 101.82 20.4 28.8
9184 101.83 13.3 27.6
9185 101.84 14.1 26.7
9186 101.85 16.8 26
9187 101.86 19.4 25.4
9188 101.87 14 24.9
9189 101.88 18.6 24.5
9190 101.89 19.4 24.2
9191 101.9 10.6 24
9192 101.91 16.8 23.7
9193 101.92 18.5 23.6
9194 101.93 18.6 23.4
9195 101.94 27.3 23.3
9196 101.95 19.4 23.1
9197 101.96 13.3 23
9198 101.97 15.1 22.9
9199 101.98 16.8 22.9
9200 101.99 16 22.8
9201 102 22.3 22.7
9202 102.01 14.2 22.7
9203 102.02 13.3 22.6
9204 102.03 17.8 22.6
9205 102.04 22.2 22.6
9206 102.05 18.7 22.5
9207 102.06 19.6 22.5
9208 102.07 21.2 22.5
9209 102.08 23 22.5
9210 102.09 16.8 22.5
9211 102.1 15.1 22.5
9212 102.11 8.9 22.4
9213 102.12 17.8 22.4
9214 102.13 17.6 22.4
9215 102.14 16.8 22.4
9216 102.15 21.3 22.4
9217 102.16 20.5 22.4
9218 102.17 12.4 22.5
9219 102.18 13.4 22.5
9220 102.19 13.2 22.5
9221 102.2 19.5 22.5
9222 102.21 17.7 22.5
9223 102.22 14.2 22.5
9224 102.23 16.9 22.6
9225 102.24 14.1 22.6
9226 102.25 14.2 22.6
9227 102.26 12.4 22.7
9228 102.27 14.2 22.7
9229 102.28 11.5 22.8
9230 102.29 18.5 22.8
9231 102.3 14.2 22.9
9232 102.31 19.5 22.9
9233 102.32 15.1 23
9234 102.33 14.1 23.1
9235 102.34 17.7 23.2
9236 102.35 16.9 23.3
9237 102.36 22.2 23.4
9238 102.37 24 23.5
9239 102.38 21.3 23.7
9240 102.39 16.8 23.9
9241 102.4 22.1 24.1
9242 102.41 19.7 24.3
9243 102.42 19.6 24.5
9244 102.43 18.6 24.8
9245 102.44 25.7 25.2
9246 102.45 24.8 25.6
9247 102.46 16.8 26.1
9248 102.47 32 26.7
9249 102.48 21.2 27.4
9250 102.49 23.7 28.2
9251 102.5 28.5 29.3
9252 102.51 30.2 30.6
9253 102.52 28.4 32.4
9254 102.53 38.1 34.7
9255 102.54 31.8 38.1
9256 102.55 59.5 43.1
9257 102.56 58 50.7
9258 102.57 75.8 62.2
9259 102.58 84.2 78.9
9260 102.59 84.1 101.5
9261 102.6 107.2 128.39999
9262 102.61 131.5 153
9263 102.62 132.10001 162.89999
9264 102.63 173.89999 151
9265 102.64 144.10001 125.6
9266 102.65 106.3 99
9267 102.66 82.6 77
9268 102.67 64.8 60.9
9269 102.68 49.8 49.8
9270 102.69 40.1 42.5
9271 102.7 40.8 37.7
9272 102.71 24.9 34.4
9273 102.72 30.1 32.1
9274 102.73 32 30.4
9275 102.74 23.1 29.1
9276 102.75 27.6 28.1
9277 102.76 19.4 27.2
9278 102.77 20.3 26.5
9279 102.78 24 26
9280 102.79 25 25.5
9281 102.8 16 25.1
9282 102.81 18.8 24.7
9283 102.82 16.8 24.4
9284 102.83 16.9 24.2
9285 102.84 17.8 23.9
9286 102.85 15.2 23.7
9287 102.86 9.8 23.6
9288 102.87 15.1 23.4
9289 102.88 15.9 23.3
9290 102.89 11.6 23.2
9291 102.9 23.2 23.1
9292 102.91 17.8 23
9293 102.92 22.1 22.9
9294 102.93 21.3 22.8
9295 102.94 15.1 22.7
9296 102.95 16 22.6
9297 102.96 19.6 22.6
9298 102.97 15.9 22.5
9299 102.98 21.3 22.5
9300 102.99 11.6 22.4
9301 103 16.1 22.4
9302 103.01 15.2 22.3
9303 103.02 16 22.3
9304 103.03 16 22.3
9305 103.04 19.6 22.2
9306 103.05 23.1 22.2
9307 103.06 14.2 22.2
9308 103.07 15.1 22.1
9309 103.08 15.1 22.1
9310 103.09 12.4 22.1
9311 103.1 20.5 22.1
9312 103.11 12.5 22
9313 103.12 15.1 22
9314 103.13 12.5 22
9315 103.14 9.7 22
9316 103.15 16 22
9317 103.16 11.6 22
9318 103.17 17.8 21.9
9319 103.18 14.3 21.9
9320 103.19 16 21.9
9321 103.2 13.3 21.9
9322 103.21 14.3 21.9
9323 103.22 16 21.9
9324 103.23 11.5 21.9
9325 103.24 18.7 21.9
9326 103.25 17.8 21.9
9327 103.26 11.5 21.8
9328 103.27 24.9 21.8
9329 103.28 20.5 21.8
9330 103.29 17.7 21.8
9331 103.3 21.4 21.8
9332 103.31 14.3 21.8
9333 103.32 20.4 21.8
9334 103.33 20.5 21.8
9335 103.34 13.4 21.8
9336 103.35 14.2 21.8
9337 103.36 13.4 21.8
9338 103.37 17.8 21.7
9339 103.38 18.8 21.7
9340 103.39 12.4 21.7
9341 103.4 17.8 21.7
9342 103.41 9.8 21.7
9343 103.42 22.1 21.7
9344 103.43 13.3 21.7
9345 103.44 23.1 21.7
9346 103.45 25.9 21.7
9347 103.46 13.4 21.7
9348 103.47 16 21.8
9349 103.48 17.9 21.8
9350 103.49 26.6 21.8
9351 103.5 15 21.9
9352 103.51 19.6 21.9
9353 103.52 9.8 21.9
9354 103.53 17 21.9
9355 103.54 12.5 21.8
9356 103.55 14.2 21.8
9357 103.56 10.7 21.7
9358 103.57 19.6 21.7
9359 103.58 16.1 21.7
9360 103.59 18.7 21.7
9361 103.6 10.7 21.7
9362 103.61 14.3 21.7
9363 103.62 20.4 21.7
9364 103.63 17.8 21.7
9365 103.64 16.1 21.7
9366 103.65 17.8 21.7
9367 103.66 10.7 21.7
9368 103.67 24 21.7
9369 103.68 11.5 21.7
9370 103.69 13.4 21.7
9371 103.7 13.4 21.7
9372 103.71 18.8 21.7
9373 103.72 11.6 21.7
9374 103.73 13.4 21.7
9375 103.74 15.2 21.7
9376 103.75 14.3 21.7
9377 103.76 12.5 21.7
9378 103.77 14.3 21.7
9379 103.78 16 21.7
9380 103.79 24.8 21.7
9381 103.8 9.8 21.7
9382 103.81 16 21.7
9383 103.82 13.4 21.7
9384 103.83 17.1 21.7
9385 103.84 19.5 21.7
9386 103.85 6.2 21.7
9387 103.86 14.3 21.7
9388 103.87 25.8 21.7
9389 103.88 17.9 21.7
9390 103.89 18.8 21.7
9391 103.9 10.6 21.7
9392 103.91 20.5 21.6
9393 103.92 14.2 21.6
9394 103.93 17 21.6
9395 103.94 16.8 21.6
9396 103.95 16.1 21.6
9397 103.96 17.9 21.6
9398 103.97 17 21.6
9399 103.98 12.5 21.6
9400 103.99 13.3 21.6
9401 104 17.8 21.6
9402 104.01 15.2 21.6
9403 104.02 17.8 21.6
9404 104.03 14.2 21.6
9405 104.04 24.2 21.6
9406 104.05 8.9 21.6
9407 104.06 21.4 21.6
9408 104.07 12.5 21.6
9409 104.08 25.9 21.6
9410 104.09 23.1 21.6
9411 104.1 19.8 21.7
9412 104.11 11.6 21.7
9413 104.12 11.7 21.7
9414 104.13 21.4 21.7
9415 104.14 16.1 21.7
9416 104.15 10.7 21.7
9417 104.16 16.9 21.7
9418 104.17 14.3 21.7
9419 104.18 11.5 21.7
9420 104.19 18.8 21.7
9421 104.2 9 21.7
9422 104.21 9 21.7
9423 104.22 10.7 21.7
9424 104.23 19.6 21.7
9425 104.24 18.8 21.7
9426 104.25 11.6 21.7
9427 104.26 17.9 21.7
9428 104.27 18.7 21.7
9429 104.28 14.2 21.7
9430 104.29 16.9 21.6
9431 104.3 17.9 21.7
9432 104.31 11.5 21.7
9433 104.32 22.3 21.7
9434 104.33 11.6 21.7
9435 104.34 16.1 21.7
9436 104.35 18.8 21.7
9437 104.36 20.5 21.8
9438 104.37 16.1 21.8
9439 104.38 15.1 21.9
9440 104.39 22.3 22
9441 104.4 14.3 22.1
9442 104.41 17 22.1
9443 104.42 21.6 22.1
9444 104.43 16 22.1
9445 104.44 20.6 22
9446 104.45 12.5 21.9
9447 104.46 17 21.8
9448 104.47 13.4 21.9
9449 104.48 13.4 21.8
9450 104.49 18.7 21.8
9451 104.5 14.2 21.8
9452 104.51 9.8 21.8
9453 104.52 14.4 21.8
9454 104.53 21.5 21.8
9455 104.54 9.9 21.8
9456 104.55 16.9 21.8
9457 104.56 13.4 21.8
9458 104.57 18.9 21.8
9459 104.58 18.8 21.8
9460 104.59 11.6 21.8
9461 104.6 17.9 21.9
9462 104.61 10.8 21.9
9463 104.62 16.1 21.9
9464 104.63 9.9 21.9
9465 104.64 17.9 21.9
9466 104.65 11.6 21.9
9467 104.66 11.6 21.9
9468 104.67 16 21.9
9469 104.68 14.3 21.9
9470 104.69 14.3 21.9
9471 104.7 20.6 22
9472 104.71 12.4 22
9473 104.72 18.8 22
9474 104.73 15.2 22
9475 104.74 20.5 22
9476 104.75 11.6 22
9477 104.76 21.4 22.1
9478 104.77 14.2 22.1
9479 104.78 14.3 22.1
9480 104.79 16 22.1
9481 104.8 12.5 22.1
9482 104.81 25 22.2
9483 104.82 17 22.2
9484 104.83 20.6 22.2
9485 104.84 13.4 22.2
9486 104.85 17 22.3
9487 104.86 12.5 22.3
9488 104.87 13.4 22.3
9489 104.88 16.2 22.4
9490 104.89 19.8 22.4
9491 104.9 21.4 22.5
9492 104.91 17 22.5
9493 104.92 17 22.6
9494 104.93 18.8 22.6
9495 104.94 17.9 22.7
9496 104.95 17.9 22.7
9497 104.96 17.9 22.8
9498 104.97 26.8 22.9
9499 104.98 12.5 23
9500 104.99 17.9 23.1
9501 105 17 23.2
9502 105.01 19.7 23.3
9503 105.02 17.9 23.4
9504 105.03 14.3 23.5
9505 105.04 12.6 23.6
9506 105.05 10.7 23.8
9507 105.06 17.8 24
9508 105.07 17.8 24.2
9509 105.08 15.1 24.4
9510 105.09 18.8 24.7
9511 105.1 22.5 24.9
9512 105.11 19.6 25.3
9513 105.12 32.3 25.6
9514 105.13 36.7 26.1
9515 105.14 23.4 26.6
9516 105.15 28.6 27.2
9517 105.16 28.5 27.9
9518 105.17 29.5 28.7
9519 105.18 31.3 29.7
9520 105.19 38.4 31
9521 105.2 29.8 32.5
9522 105.21 33 34.5
9523 105.22 36.8 37.1
9524 105.23 52.8 40.6
9525 105.24 66.4 45.7
9526 105.25 64.3 53.3
9527 105.26 58.8 64.6
9528 105.27 76.1 81.1
9529 105.28 111.6 104.2
9530 105.29 110 134.10001
9531 105.3 142.3 167.60001
9532 105.31 189.7 195
9533 105.32 204.60001 201.7
9534 105.33 192 183.10001
9535 105.34 211 151
9536 105.35 160.10001 118.6
9537 105.36 98.4 92
9538 105.37 66.4 72.2
9539 105.38 49.4 58.5
9540 105.39 30.4 49.2
9541 105.4 24.3 43.1
9542 105.41 27.8 38.8
9543 105.42 20.7 35.8
9544 105.43 27.7 33.6
9545 105.44 18.9 31.8
9546 105.45 23.2 30.5
9547 105.46 21.4 29.3
9548 105.47 20.6 28.4
9549 105.48 14.3 27.7
9550 105.49 20.6 27
9551 105.5 15.2 26.5
9552 105.51 23.3 26.1
9553 105.52 20.6 25.7
9554 105.53 24.2 25.3
9555 105.54 14.3 25
9556 105.55 13.4 24.8
9557 105.56 18 24.6
9558 105.57 17.8 24.4
9559 105.58 16.1 24.2
9560 105.59 17.8 24
9561 105.6 24.2 23.9
9562 105.61 16 23.8
9563 105.62 17.9 23.7
9564 105.63 16.1 23.6
9565 105.64 14.3 23.5
9566 105.65 16.1 23.4
9567 105.66 16.1 23.4
9568 105.67 18.9 23.3
9569 105.68 16.1 23.3
9570 105.69 25.1 23.2
9571 105.7 22.4 23.2
9572 105.71 21.6 23.2
9573 105.72 20.6 23.2
9574 105.73 25.1 23.1
9575 105.74 19.7 23.1
9576 105.75 21.5 23.1
9577 105.76 12.6 23.1
9578 105.77 17.9 23.1
9579 105.78 19.7 23.2
9580 105.79 15.2 23.2
9581 105.8 19.7 23.2
9582 105.81 13.5 23.2
9583 105.82 10.8 23.3
9584 105.83 24 23.3
9585 105.84 17.1 23.3
9586 105.85 18.8 23.4
9587 105.86 23.3 23.5
9588 105.87 15.2 23.5
9589 105.88 15.2 23.6
9590 105.89 18 23.7
9591 105.9 13.5 23.8
9592 105.91 10.8 23.9
9593 105.92 17.9 24
9594 105.93 12.5 24.2
9595 105.94 18.9 24.3
9596 105.95 20.6 24.5
9597 105.96 17 24.7
9598 105.97 14.3 24.9
9599 105.98 27.8 25.2
9600 105.99 20.6 25.5
9601 106 25.3 25.8
9602 106.01 22.3 26.2
9603 106.02 22.4 26.6
9604 106.03 20.6 27.1
9605 106.04 20.7 27.7
9606 106.05 17.8 28.4
9607 106.06 27.9 29.2
9608 106.07 30.5 30.1
9609 106.08 28.8 31.3
9610 106.09 41.5 32.7
9611 106.1 30.5 34.4
9612 106.11 44.7 36.6
9613 106.12 33.1 39.4
9614 106.13 48.7 43.1
9615 106.14 62.9 48.3
9616 106.15 63 55.8
9617 106.16 73.3 67
9618 106.17 97.3 83.5
9619 106.18 127.2 107.3
9620 106.19 145.7 139.5
9621 106.2 167 179.3
9622 106.21 202.60001 220.60001
9623 106.22 227.2 248.3
9624 106.23 271.70001 246.10001
9625 106.24 252.2 215.5
9626 106.25 265.89999 173.7
9627 106.26 181.89999 134.7
9628 106.27 133.8 103.6
9629 106.28 68 80.9
9630 106.29 55.6 65.2
9631 106.3 37 54.6
9632 106.31 41.5 47.4
9633 106.32 32.6 42.4
9634 106.33 27.8 38.8
9635 106.34 27.1 36.1
9636 106.35 18 34
9637 106.36 16.1 32.3
9638 106.37 26 30.9
9639 106.38 9.8 29.8
9640 106.39 19 28.9
9641 106.4 18.1 28.1
9642 106.41 20.7 27.4
9643 106.42 30.6 26.8
9644 106.43 13.5 26.3
9645 106.44 11.7 25.8
9646 106.45 11.7 25.5
9647 106.46 14.4 25.1
9648 106.47 17.1 24.8
9649 106.48 19.6 24.5
9650 106.49 19.7 24.3
9651 106.5 26.1 24.1
9652 106.51 19.8 23.9
9653 106.52 18 23.7
9654 106.53 16.2 23.6
9655 106.54 17 23.4
9656 106.55 16.2 23.3
9657 106.56 15.3 23.2
9658 106.57 12.5 23.1
9659 106.58 13.4 23
9660 106.59 21.6 22.9
9661 106.6 13.6 22.8
9662 106.61 13.4 22.7
9663 106.62 17.9 22.6
9664 106.63 18.9 22.6
9665 106.64 18 22.5
9666 106.65 18 22.4
9667 106.66 19.8 22.4
9668 106.67 15.3 22.3
9669 106.68 14.4 22.3
9670 106.69 21.5 22.2
9671 106.7 12.7 22.2
9672 106.71 19 22.2
9673 106.72 14.5 22.1
9674 106.73 16.2 22.1
9675 106.74 13.5 22
9676 106.75 13.5 22
9677 106.76 18 22
9678 106.77 18.8 22
9679 106.78 15.3 21.9
9680 106.79 27 21.9
9681 106.8 20.7 21.9
9682 106.81 19.8 21.9
9683 106.82 15.3 21.8
9684 106.83 15.2 21.8
9685 106.84 19 21.8
9686 106.85 21.7 21.8
9687 106.86 24.3 21.8
9688 106.87 19 21.7
9689 106.88 15.3 21.7
9690 106.89 19.7 21.7
9691 106.9 15.3 21.7
9692 106.91 17 21.7
9693 106.92 17.1 21.7
9694 106.93 13.4 21.7
9695 106.94 16.1 21.7
9696 106.95 18.9 21.7
9697 106.96 14.5 21.7
9698 106.97 19.8 21.7
9699 106.98 19.9 21.7
9700 106.99 17.9 21.7
9701 107 12.6 21.7
9702 107.01 17.1 21.7
9703 107.02 16.2 21.7
9704 107.03 19 21.7
9705 107.04 19.9 21.8
9706 107.05 9.9 21.8
9707 107.06 11.7 21.9
9708 107.07 21.6 22
9709 107.08 23.5 22.2
9710 107.09 24.3 22.6
9711 107.1 10.9 23
9712 107.11 26.2 23.5
9713 107.12 12.6 24.1
9714 107.13 15.5 24.5
9715 107.14 14.4 24.5
9716 107.15 21.6 24.1
9717 107.16 23.5 23.6
9718 107.17 17.2 23
9719 107.18 18.9 22.5
9720 107.19 22.5 22.2
9721 107.2 20.7 22
9722 107.21 19.1 21.8
9723 107.22 11.7 21.7
9724 107.23 16.3 21.6
9725 107.24 16.3 21.5
9726 107.25 18.9 21.5
9727 107.26 10.8 21.5
9728 107.27 18 21.4
9729 107.28 14.4 21.4
9730 107.29 18.1 21.4
9731 107.3 22.4 21.4
9732 107.31 16.3 21.3
9733 107.32 17.1 21.3
9734 107.33 10 21.3
9735 107.34 18.9 21.3
9736 107.35 11.8 21.3
9737 107.36 11.7 21.3
9738 107.37 11.7 21.3
9739 107.38 16.3 21.3
9740 107.39 15.4 21.3
9741 107.4 19 21.2
9742 107.41 18 21.2
9743 107.42 18.1 21.2
9744 107.43 12.6 21.2
9745 107.44 15.4 21.2
9746 107.45 8.1 21.2
9747 107.46 18.9 21.2
9748 107.47 16.3 21.2
9749 107.48 17.2 21.2
9750 107.49 14.4 21.2
9751 107.5 13.5 21.2
9752 107.51 24.3 21.2
9753 107.52 24.4 21.2
9754 107.53 17.2 21.2
9755 107.54 12.6 21.2
9756 107.55 19 21.2
9757 107.56 24.5 21.2
9758 107.57 17.2 21.2
9759 107.58 19 21.1
9760 107.59 15.3 21.1
9761 107.6 15.3 21.1
9762 107.61 16.2 21.1
9763 107.62 22.6 21.1
9764 107.63 17.1 21.1
9765 107.64 11.7 21.1
9766 107.65 27.1 21.1
9767 107.66 15.3 21.1
9768 107.67 11.8 21.1
9769 107.68 11.8 21.1
9770 107.69 18.9 21.1
9771 107.7 18 21.1
9772 107.71 10 21.1
9773 107.72 18 21.1
9774 107.73 18.1 21.1
9775 107.74 20.8 21.1
9776 107.75 13.6 21.1
9777 107.76 18.9 21.1
9778 107.77 18.2 21.1
9779 107.78 17.2 21.1
9780 107.79 10.8 21.1
9781 107.8 19.7 21.1
9782 107.81 16.3 21.1
9783 107.82 19.9 21.1
9784 107.83 19.8 21.1
9785 107.84 10.8 21.1
9786 107.85 13.6 21.1
9787 107.86 22.7 21.1
9788 107.87 9.9 21.1
9789 107.88 9.9 21.1
9790 107.89 10.8 21.1
9791 107.9 10.8 21.1
9792 107.91 18.1 21.1
9793 107.92 12.7 21.1
9794 107.93 19.9 21.1
9795 107.94 17.2 21.1
9796 107.95 19.9 21
9797 107.96 21.8 21
9798 107.97 10.8 21
9799 107.98 20.9 21
9800 107.99 19.1 21
9801 108 24.4 21
9802 108.01 18.9 21
9803 108.02 18 21
9804 108.03 13.6 21
9805 108.04 17.2 21
9806 108.05 18 21
9807 108.06 21.6 21
9808 108.07 16.3 21
9809 108.08 18.2 21
9810 108.09 18 21
9811 108.1 17.2 21
9812 108.11 15.3 21
9813 108.12 19 21
9814 108.13 17.2 21
9815 108.14 17.3 21
9816 108.15 13.5 21
9817 108.16 16.3 21
9818 108.17 16.2 21
9819 108.18 15.4 21
9820 108.19 17.3 21
9821 108.2 21.8 21
9822 108.21 18.8 21
9823 108.22 20.9 21
9824 108.23 11.7 21
9825 108.24 18.1 21
9826 108.25 17.1 21
9827 108.26 14.5 21
9828 108.27 15.4 21
9829 108.28 17.2 21
9830 108.29 20.9 21
9831 108.3 20 21
9832 108.31 19 21
9833 108.32 13.7 21
9834 108.33 10.9 21
9835 108.34 13.5 21
9836 108.35 21.7 21
9837 108.36 13.6 21
9838 108.37 10.8 21.1
9839 108.38 19 21.1
9840 108.39 13.6 21.1
9841 108.4 18.9 21.1
9842 108.41 13.6 21.1
9843 108.42 20.8 21.1
9844 108.43 19.8 21.1
9845 108.44 20.9 21.1
9846 108.45 12.7 21.1
9847 108.46 13.5 21.1
9848 108.47 19.9 21.2
9849 108.48 13.6 21.2
9850 108.49 15.5 21.2
9851 108.5 10.9 21.2
9852 108.51 18.1 21.2
9853 108.52 14.5 21.2
9854 108.53 10.8 21.3
9855 108.54 13.6 21.3
9856 108.55 14.5 21.3
9857 108.56 11.7 21.3
9858 108.57 28.1 21.3
9859 108.58 16.2 21.4
9860 108.59 16.2 21.4
9861 108.6 17.2 21.4
9862 108.61 19.9 21.5
9863 108.62 15.4 21.5
9864 108.63 13.6 21.6
9865 108.64 12.7 21.6
9866 108.65 20 21.7
9867 108.66 8.1 21.7
9868 108.67 13.6 21.8
9869 108.68 17.3 21.9
9870 108.69 15.4 22
9871 108.7 14.4 22
9872 108.71 17.1 22.1
9873 108.72 27.1 22.3
9874 108.73 20.9 22.4
9875 108.74 23.4 22.5
9876 108.75 19.9 22.7
9877 108.76 19 22.9
9878 108.77 19 23.1
9879 108.78 24.5 23.4
9880 108.79 10 23.6
9881 108.8 23.5 24
9882 108.81 23.5 24.4
9883 108.82 28.2 24.9
9884 108.83 19 25.4
9885 108.84 15.4 26.1
9886 108.85 22.6 27
9887 108.86 33.5 28.1
9888 108.87 25.3 29.6
9889 108.88 27.2 31.5
9890 108.89 48.7 34.3
9891 108.9 41.4 38.3
9892 108.91 50.9 44.1
9893 108.92 42.8 52.5
9894 108.93 48.3 64.1
9895 108.94 67.7 79
9896 108.95 84.1 96.2
9897 108.96 96.8 112.1
9898 108.97 102.1 119.8
9899 108.98 125.5 114.8
9900 108.99 105.9 100.2
9901 109 90.5 82.8
9902 109.01 85.2 67.2
9903 109.02 53.6 54.8
9904 109.03 48.1 45.8
9905 109.04 43.6 39.4
9906 109.05 40 35
9907 109.06 29 32
9908 109.07 22.7 29.9
9909 109.08 17.2 28.4
9910 109.09 15.5 27.2
9911 109.1 20.9 26.3
9912 109.11 15.5 25.5
9913 109.12 15.4 24.9
9914 109.13 10.9 24.4
9915 109.14 21.8 24
9916 109.15 17.3 23.6
9917 109.16 15.4 23.3
9918 109.17 17.2 23.1
9919 109.18 19.1 22.8
9920 109.19 14.4 22.6
9921 109.2 31 22.5
9922 109.21 14.5 22.3
9923 109.22 18.3 22.2
9924 109.23 17.3 22
9925 109.24 21.8 21.9
9926 109.25 15.5 21.8
9927 109.26 20 21.7
9928 109.27 18.2 21.7
9929 109.28 19.1 21.6
9930 109.29 14.5 21.5
9931 109.3 19.1 21.5
9932 109.31 14.6 21.4
9933 109.32 18.2 21.4
9934 109.33 16.4 21.3
9935 109.34 18.3 21.3
9936 109.35 16.4 21.2
9937 109.36 23.6 21.2
9938 109.37 13.6 21.2
9939 109.38 13.7 21.1
9940 109.39 13.7 21.1
9941 109.4 21.9 21.1
9942 109.41 19 21.1
9943 109.42 12.8 21
9944 109.43 17.1 21
9945 109.44 12.7 21
9946 109.45 15.4 21
9947 109.46 19.2 21
9948 109.47 14.5 20.9
9949 109.48 11.9 20.9
9950 109.49 16.4 20.9
9951 109.5 19.1 20.9
9952 109.51 14.6 20.9
9953 109.52 13.6 20.9
9954 109.53 18.2 20.9
9955 109.54 22.8 20.9
9956 109.55 14.5 20.9
9957 109.56 14.5 20.9
9958 109.57 12.7 20.9
9959 109.58 14.5 20.8
9960 109.59 22.7 20.8
9961 109.6 16.5 20.8
9962 109.61 20 20.9
9963 109.62 17.3 20.9
9964 109.63 21.8 20.9
9965 109.64 12.7 20.9
9966 109.65 15.5 20.9
9967 109.66 14.6 20.9
9968 109.67 16.3 20.9
9969 109.68 20.9 20.9
9970 109.69 18.2 21
9971 109.7 14.6 21
9972 109.71 20.9 21
9973 109.72 17.3 21.1
9974 109.73 13.7 21.1
9975 109.74 16.5 21.2
9976 109.75 11.8 21.3
9977 109.76 21.7 21.4
9978 109.77 25.5 21.5
9979 109.78 14.6 21.7
9980 109.79 19.1 21.9
9981 109.8 21.8 22.2
9982 109.81 15.5 22.6
9983 109.82 26.4 23.2
9984 109.83 21.9 24
9985 109.84 20.9 25.2
9986 109.85 20.1 26.9
9987 109.86 20.1 29.2
9988 109.87 21.9 32
9989 109.88 26.2 34.9
9990 109.89 23.7 37
9991 109.9 27.4 37.4
9992 109.91 30.8 35.7
9993 109.92 40.8 32.8
9994 109.93 29.9 30
9995 109.94 29.2 27.5
9996 109.95 23.6 25.7
9997 109.96 14.6 24.3
9998 109.97 22.7 23.4
9999 109.98 14.6 22.7
10000 109.99 21 22.3
10001 110 9.1 21.9
10002 110.01 18.2 21.7
10003 110.02 13.7 21.5
10004 110.03 13.7 21.4
10005 110.04 20.9 21.2
10006 110.05 17.4 21.1
10007 110.06 13.7 21
10008 110.07 19.2 21
10009 110.08 21.1 20.9
10010 110.09 12.7 20.9
10011 110.1 13.7 20.8
10012 110.11 21.9 20.8
10013 110.12 15.5 20.7
10014 110.13 20.9 20.7
10015 110.14 19.1 20.7
10016 110.15 14.6 20.6
10017 110.16 20.1 20.6
10018 110.17 12.7 20.6
10019 110.18 12.7 20.6
10020 110.19 16.4 20.6
10021 110.2 21 20.5
10022 110.21 13.7 20.5
10023 110.22 19.1 20.5
10024 110.23 18.2 20.5
10025 110.24 9.1 20.5
10026 110.25 21 20.5
10027 110.26 15.5 20.5
10028 110.27 14.6 20.5
10029 110.28 19.2 20.5
10030 110.29 16.4 20.4
10031 110.3 15.5 20.4
10032 110.31 15.5 20.4
10033 110.32 20.9 20.4
10034 110.33 16.4 20.4
10035 110.34 18.3 20.4
10036 110.35 13.8 20.4
10037 110.36 15.5 20.4
10038 110.37 18.3 20.4
10039 110.38 23.6 20.4
10040 110.39 18.1 20.4
10041 110.4 17.5 20.4
10042 110.41 12.8 20.4
10043 110.42 19.1 20.4
10044 110.43 19.1 20.4
10045 110.44 17.3 20.4
10046 110.45 23.8 20.4
10047 110.46 11.9 20.4
10048 110.47 11 20.3
10049 110.48 14.6 20.3
10050 110.49 18.1 20.3
10051 110.5 16.4 20.3
10052 110.51 12.8 20.3
10053 110.52 16.5 20.3
10054 110.53 15.6 20.3
10055 110.54 17.4 20.3
10056 110.55 19.1 20.3
10057 110.56 17.4 20.3
10058 110.57 14.7 20.3
10059 110.58 9.1 20.3
10060 110.59 14.5 20.3
10061 110.6 15.5 20.3
10062 110.61 20.1 20.3
10063 110.62 19.2 20.3
10064 110.63 16.5 20.3
10065 110.64 17.3 20.4
10066 110.65 12.8 20.4
10067 110.66 12.7 20.4
10068 110.67 17.4 20.4
10069 110.68 15.6 20.4
10070 110.69 20 20.4
10071 110.7 18.3 20.4
10072 110.71 20.1 20.5
10073 110.72 15.5 20.5
10074 110.73 11.8 20.5
10075 110.74 18.2 20.6
10076 110.75 11.8 20.7
10077 110.76 18.2 20.8
10078 110.77 21 21
10079 110.78 17.3 21.2
10080 110.79 18.2 21.6
10081 110.8 19.2 22
10082 110.81 15.5 22.4
10083 110.82 21.9 22.7
10084 110.83 23.7 22.8
10085 110.84 25.6 22.5
10086 110.85 20 22.1
10087 110.86 19.1 21.7
10088 110.87 17.4 21.4
10089 110.88 16.4 21.1
10090 110.89 15.5 20.9
10091 110.9 14.7 20.8
10092 110.91 12.8 20.7
10093 110.92 15.5 20.6
10094 110.93 11 20.5
10095 110.94 17.4 20.5
10096 110.95 13.7 20.5
10097 110.96 14.6 20.5
10098 110.97 13.8 20.5
10099 110.98 16.5 20.5
10100 110.99 16.5 20.5
10101 111 12.8 20.4
10102 111.01 23.7 20.4
10103 111.02 16.6 20.4
10104 111.03 19.8 20.4
10105 111.04 20.5 20.5
10106 111.05 18.3 20.5
10107 111.06 16.6 20.5
10108 111.07 13.6 20.5
10109 111.08 13.4 20.5
10110 111.09 20.7 20.5
10111 111.1 18.9 20.5
10112 111.11 15.8 20.5
10113 111.12 14.9 20.5
10114 111.13 15.1 20.5
10115 111.14 12.7 20.6
10116 111.15 17.4 20.6
10117 111.16 17.4 20.6
10118 111.17 26.1 20.6
10119 111.18 22.9 20.6
10120 111.19 22.2 20.6
10121 111.2 19.1 20.7
10122 111.21 24.6 20.7
10123 111.22 16.7 20.7
10124 111.23 27.6 20.7
10125 111.24 19.1 20.8
10126 111.25 10.3 20.8
10127 111.26 12.6 20.8
10128 111.27 20.5 20.9
10129 111.28 16.5 20.9
10130 111.29 19.1 21
10131 111.3 16.6 21
10132 111.31 17.4 21.1
10133 111.32 29.3 21.1
10134 111.33 23.1 21.2
10135 111.34 19.8 21.2
10136 111.35 16.7 21.3
10137 111.36 19 21.4
10138 111.37 23 21.4
10139 111.38 15.1 21.5
10140 111.39 28.5 21.6
10141 111.4 22.9 21.7
10142 111.41 22.3 21.8
10143 111.42 22.1 21.9
10144 111.43 22.2 22
10145 111.44 23.8 22.2
10146 111.45 15 22.3
10147 111.46 14.3 22.5
10148 111.47 20.7 22.7
10149 111.48 23 22.9
10150 111.49 20.6 23.1
10151 111.5 25.4 23.4
10152 111.51 22.2 23.6
10153 111.52 27.8 24
10154 111.53 23.7 24.3
10155 111.54 29.1 24.7
10156 111.55 25.4 25.2
10157 111.56 30.9 25.7
10158 111.57 13.5 26.3
10159 111.58 24.7 27
10160 111.59 30.2 27.8
10161 111.6 28.6 28.8
10162 111.61 30.9 29.9
10163 111.62 38.8 31.3
10164 111.63 46.5 32.9
10165 111.64 39.8 35
10166 111.65 38.2 37.6
10167 111.66 51.6 40.9
10168 111.67 67.1 45.5
10169 111.68 66.8 51.9
10170 111.69 88.1 60.9
10171 111.7 77.5 73.8
10172 111.71 100.9 91.9
10173 111.72 104.2 116.6
10174 111.73 138.5 148.39999
10175 111.74 161.2 185.7
10176 111.75 189.39999 222.10001
10177 111.76 217.10001 244.89999
10178 111.77 233.2 242.2
10179 111.78 248.60001 215.60001
10180 111.79 252.7 178.2
10181 111.8 226.7 141.7
10182 111.81 168.5 111.2
10183 111.82 116.9 87.9
10184 111.83 86.7 70.9
10185 111.84 78 58.9
10186 111.85 49.9 50.5
10187 111.86 42.3 44.6
10188 111.87 35.6 40.4
10189 111.88 34.1 37.2
10190 111.89 28.6 34.7
10191 111.9 19.8 32.8
10192 111.91 25.5 31.2
10193 111.92 19.1 29.8
10194 111.93 14.3 28.7
10195 111.94 19.7 27.8
10196 111.95 15.1 27
10197 111.96 15.9 26.3
10198 111.97 26.2 25.8
10199 111.98 18.3 25.3
10200 111.99 16.7 24.8
10201 112 18.2 24.4
10202 112.01 15.9 24.1
10203 112.02 26.9 23.8
10204 112.03 19.2 23.5
10205 112.04 23.8 23.3
10206 112.05 15.1 23
10207 112.06 19 22.8
10208 112.07 16.7 22.7
10209 112.08 16 22.5
10210 112.09 20.7 22.4
10211 112.1 23 22.2
10212 112.11 18.4 22.1
10213 112.12 15 22
10214 112.13 18.3 21.9
10215 112.14 16.7 21.8
10216 112.15 24 21.8
10217 112.16 15.9 21.7
10218 112.17 19.1 21.6
10219 112.18 16.5 21.6
10220 112.19 11.9 21.5
10221 112.2 20.5 21.5
10222 112.21 22.3 21.4
10223 112.22 15.8 21.4
10224 112.23 18.3 21.4
10225 112.24 12.7 21.4
10226 112.25 11.9 21.3
10227 112.26 15.1 21.3
10228 112.27 19.2 21.3
10229 112.28 20.6 21.3
10230 112.29 16.7 21.3
10231 112.3 18.3 21.3
10232 112.31 15.9 21.3
10233 112.32 16.7 21.3
10234 112.33 14.3 21.3
10235 112.34 19.1 21.4
10236 112.35 10.3 21.4
10237 112.36 16.7 21.4
10238 112.37 16.7 21.5
10239 112.38 23.3 21.5
10240 112.39 23.9 21.6
10241 112.4 19.8 21.6
10242 112.41 25.5 21.7
10243 112.42 15.9 21.8
10244 112.43 14.2 21.9
10245 112.44 11.1 22
10246 112.45 19.8 22.1
10247 112.46 22.3 22.3
10248 112.47 27.3 22.4
10249 112.48 18.4 22.6
10250 112.49 24.7 22.8
10251 112.5 23.9 23.1
10252 112.51 19 23.3
10253 112.52 19.8 23.7
10254 112.53 24.8 24.1
10255 112.54 24.8 24.5
10256 112.55 28.6 25.1
10257 112.56 24.7 25.7
10258 112.57 24.7 26.5
10259 112.58 30.9 27.5
10260 112.59 27.9 28.7
10261 112.6 29.5 30.2
10262 112.61 35 32.3
10263 112.62 46.1 35.2
10264 112.63 49.1 39.2
10265 112.64 51.4 45
10266 112.65 57.4 53.2
10267 112.66 65.2 64.4
10268 112.67 73.9 78.9
10269 112.68 85.8 96.3
10270 112.69 96.5 114.3
10271 112.7 106.2 127.6
10272 112.71 142.39999 130
10273 112.72 130.7 120
10274 112.73 118.5 103
10275 112.74 140.10001 84.9
10276 112.75 109 69.3
10277 112.76 77 56.9
10278 112.77 49.3 47.8
10279 112.78 38.2 41.2
10280 112.79 35.1 36.6
10281 112.8 33.4 33.3
10282 112.81 21.4 31
10283 112.82 24 29.3
10284 112.83 25.3 28
10285 112.84 24.7 26.9
10286 112.85 19.1 26.1
10287 112.86 27.9 25.4
10288 112.87 17.5 24.9
10289 112.88 18.3 24.4
10290 112.89 19.2 24
10291 112.9 19.8 23.7
10292 112.91 16.7 23.4
10293 112.92 16 23.1
10294 112.93 17.5 22.9
10295 112.94 16.7 22.7
10296 112.95 32.1 22.6
10297 112.96 20.8 22.5
10298 112.97 21.5 22.3
10299 112.98 9.6 22.3
10300 112.99 23.9 22.2
10301 113 16.6 22.1
10302 113.01 17.6 22.1
10303 113.02 21.6 22
10304 113.03 15.2 22
10305 113.04 19.1 22
10306 113.05 10.3 21.9
10307 113.06 22.3 21.9
10308 113.07 16 21.9
10309 113.08 28.8 21.9
10310 113.09 16.8 22
10311 113.1 19.9 22
10312 113.11 13.5 22
10313 113.12 12.9 22
10314 113.13 16.8 22.1
10315 113.14 21.5 22.1
10316 113.15 17.6 22.2
10317 113.16 17.4 22.3
10318 113.17 28.8 22.4
10319 113.18 16.7 22.4
10320 113.19 23.9 22.5
10321 113.2 18.3 22.6
10322 113.21 24.7 22.8
10323 113.22 23 22.9
10324 113.23 23 23
10325 113.24 19.1 23.2
10326 113.25 18.3 23.3
10327 113.26 20.6 23.5
10328 113.27 17.6 23.7
10329 113.28 27.8 23.9
10330 113.29 23.9 24.2
10331 113.3 19.1 24.4
10332 113.31 16 24.7
10333 113.32 27 25
10334 113.33 24.8 25.3
10335 113.34 22.2 25.7
10336 113.35 23.9 26.1
10337 113.36 27.3 26.6
10338 113.37 22.3 27.1
10339 113.38 24.7 27.6
10340 113.39 35 28.3
10341 113.4 33.5 29
10342 113.41 22.3 29.8
10343 113.42 27 30.6
10344 113.43 27.3 31.6
10345 113.44 36.8 32.8
10346 113.45 43.2 34.1
10347 113.46 38.1 35.6
10348 113.47 46.2 37.3
10349 113.48 60.6 39.4
10350 113.49 54.4 41.8
10351 113.5 59.9 44.6
10352 113.51 73.6 47.9
10353 113.52 60.3 52
10354 113.53 94.6 57.1
10355 113.54 81.7 63.4
10356 113.55 92 71.6
10357 113.56 119.1 82.5
10358 113.57 101.6 97.7
10359 113.58 153.5 119
10360 113.59 169.89999 149.2
10361 113.6 194.60001 191.39999
10362 113.61 266.5 248.3
10363 113.62 273.89999 321.5
10364 113.63 355.70001 407.79999
10365 113.64 432 495
10366 113.65 512.79999 556.90002
10367 113.66 551.70001 564
10368 113.67 527.20001 512.5
10369 113.68 574.40002 428.20001
10370 113.69 547 340
10371 113.7 424.39999 263.39999
10372 113.71 311.5 202.8
10373 113.72 181.89999 157.39999
10374 113.73 136.7 124.8
10375 113.74 113.9 101.7
10376 113.75 91.1 85.3
10377 113.76 64.2 73.5
10378 113.77 50 64.8
10379 113.78 56 58.1
10380 113.79 55.2 52.8
10381 113.8 36.8 48.5
10382 113.81 40 44.9
10383 113.82 31.9 42
10384 113.83 24.9 39.5
10385 113.84 31.4 37.4
10386 113.85 20 35.5
10387 113.86 23.1 34
10388 113.87 23.9 32.6
10389 113.88 28.7 31.4
10390 113.89 25.5 30.4
10391 113.9 18.4 29.4
10392 113.91 23.9 28.6
10393 113.92 22.5 27.9
10394 113.93 22.5 27.2
10395 113.94 15.9 26.6
10396 113.95 34.4 26.1
10397 113.96 18.5 25.6
10398 113.97 16.8 25.1
10399 113.98 16.8 24.7
10400 113.99 16.8 24.3
10401 114 21.6 24
10402 114.01 19.2 23.7
10403 114.02 18.4 23.4
10404 114.03 16.8 23.1
10405 114.04 19.3 22.9
10406 114.05 20 22.7
10407 114.06 18.4 22.5
10408 114.07 17.7 22.3
10409 114.08 15.2 22.1
10410 114.09 23.2 21.9
10411 114.1 17.6 21.7
10412 114.11 17.6 21.6
10413 114.12 12.8 21.5
10414 114.13 27.2 21.3
10415 114.14 16 21.2
10416 114.15 16.8 21.1
10417 114.16 17.7 21
10418 114.17 26.3 20.9
10419 114.18 16.1 20.8
10420 114.19 15.2 20.7
10421 114.2 10.4 20.6
10422 114.21 11.2 20.5
10423 114.22 15.2 20.4
10424 114.23 16.7 20.3
10425 114.24 14.3 20.3
10426 114.25 16.7 20.2
10427 114.26 9.6 20.1
10428 114.27 20.1 20.1
10429 114.28 22.3 20
10430 114.29 16 20
10431 114.3 19.2 19.9
10432 114.31 10.4 19.9
10433 114.32 24.1 19.8
10434 114.33 13.6 19.8
10435 114.34 12.8 19.7
10436 114.35 16.8 19.7
10437 114.36 19.4 19.6
10438 114.37 13.6 19.6
10439 114.38 21.5 19.6
10440 114.39 14.4 19.5
10441 114.4 10.4 19.5
10442 114.41 17.5 19.5
10443 114.42 16 19.5
10444 114.43 18.5 19.5
10445 114.44 22.5 19.5
10446 114.45 16 19.4
10447 114.46 18.5 19.5
10448 114.47 8.8 19.5
10449 114.48 21.5 19.5
10450 114.49 16 19.5
10451 114.5 12.9 19.6
10452 114.51 24 19.6
10453 114.52 17.8 19.7
10454 114.53 24 19.9
10455 114.54 18.5 20.2
10456 114.55 18.4 20.5
10457 114.56 19.3 21
10458 114.57 18.4 21.7
10459 114.58 16.9 22.5
10460 114.59 13.6 23.4
10461 114.6 18.4 24.3
10462 114.61 16 24.7
10463 114.62 22.4 24.5
10464 114.63 19.3 23.8
10465 114.64 21.7 22.8
10466 114.65 22.6 21.9
10467 114.66 18.5 21.1
10468 114.67 19.3 20.4
10469 114.68 20.1 20
10470 114.69 13.6 19.6
10471 114.7 17.5 19.4
10472 114.71 16.8 19.2
10473 114.72 15.2 19.1
10474 114.73 15.2 19
10475 114.74 18.4 18.9
10476 114.75 26.6 18.8
10477 114.76 16.9 18.8
10478 114.77 14.4 18.7
10479 114.78 14.4 18.7
10480 114.79 15.2 18.6
10481 114.8 19.2 18.6
10482 114.81 14.5 18.6
10483 114.82 18.5 18.5
10484 114.83 18.5 18.5
10485 114.84 17.6 18.5
10486 114.85 15.3 18.4
10487 114.86 14.4 18.4
10488 114.87 17.7 18.4
10489 114.88 15.2 18.4
10490 114.89 16.8 18.4
10491 114.9 15.2 18.3
10492 114.91 16.9 18.3
10493 114.92 17.7 18.3
10494 114.93 15.2 18.3
10495 114.94 15.9 18.3
10496 114.95 17.7 18.2
10497 114.96 14.5 18.2
10498 114.97 22.5 18.2
10499 114.98 22.4 18.2
10500 114.99 16.8 18.2
10501 115 15.2 18.2
10502 115.01 15.3 18.2
10503 115.02 16.8 18.1
10504 115.03 16.1 18.1
10505 115.04 15.3 18.1
10506 115.05 16.8 18.1
10507 115.06 17.6 18.1
10508 115.07 14.4 18.1
10509 115.08 17.8 18.1
10510 115.09 17.6 18
10511 115.1 20.8 18
10512 115.11 14.5 18
10513 115.12 15.3 18
10514 115.13 22.5 18
10515 115.14 16.1 18
10516 115.15 12 18
10517 115.16 16.9 18
10518 115.17 12.9 18
10519 115.18 15.3 17.9
10520 115.19 16.1 17.9
10521 115.2 19.3 17.9
10522 115.21 16.8 17.9
10523 115.22 16 17.9
10524 115.23 16.1 17.9
10525 115.24 12.1 17.9
10526 115.25 21.7 17.9
10527 115.26 19.3 17.9
10528 115.27 12.9 17.9
10529 115.28 13.7 17.8
10530 115.29 15.3 17.8
10531 115.3 12.1 17.8
10532 115.31 12.9 17.8
10533 115.32 14.5 17.8
10534 115.33 22.4 17.8
10535 115.34 22.6 17.8
10536 115.35 12.1 17.8
10537 115.36 16.2 17.8
10538 115.37 24 17.8
10539 115.38 16 17.7
10540 115.39 12.1 17.7
10541 115.4 16.9 17.7
10542 115.41 22.5 17.8
10543 115.42 20.1 17.8
10544 115.43 20.1 17.8
10545 115.44 14.4 17.8
10546 115.45 16.9 17.7
10547 115.46 12.9 17.7
10548 115.47 18.6 17.7
10549 115.48 16 17.7
10550 115.49 16.8 17.7
10551 115.5 14.5 17.7
10552 115.51 8.9 17.7
10553 115.52 10.5 17.7
10554 115.53 12.9 17.7
10555 115.54 16.1 17.7
10556 115.55 16.1 17.7
10557 115.56 20.1 17.7
10558 115.57 13.7 17.6
10559 115.58 22.5 17.6
10560 115.59 16.9 17.6
10561 115.6 16.1 17.6
10562 115.61 17 17.6
10563 115.62 17.7 17.6
10564 115.63 20.1 17.6
10565 115.64 16.1 17.4
10566 115.65 16.9 17.4
10567 115.66 13.7 17.4
10568 115.67 20.1 17.4
10569 115.68 8.9 17.4
10570 115.69 16.8 17.4
10571 115.7 14.5 17.4
10572 115.71 12.1 17.4
10573 115.72 16.2 17.4
10574 115.73 16.1 17.4
10575 115.74 16.1 17.4
10576 115.75 16.9 17.4
10577 115.76 12.1 17.4
10578 115.77 20.1 17.4
10579 115.78 19.3 17.4
10580 115.79 16.9 17.4
10581 115.8 11.3 17.3
10582 115.81 16.9 17.3
10583 115.82 17.9 17.3
10584 115.83 20.8 17.3
10585 115.84 9.6 17.3
10586 115.85 20 17.3
10587 115.86 18.5 17.3
10588 115.87 17.6 17.3
10589 115.88 16.9 17.3
10590 115.89 16.9 17.3
10591 115.9 18.6 17.3
10592 115.91 12.1 17.3
10593 115.92 14.6 17.3
10594 115.93 21.7 17.3
10595 115.94 13.7 17.3
10596 115.95 20.2 17.3
10597 115.96 12.9 17.3
10598 115.97 11.2 17.3
10599 115.98 18.6 17.3
10600 115.99 20.3 17.3
10601 116 17.6 17.3
10602 116.01 21.9 17.3
10603 116.02 15.3 17.3
10604 116.03 17 17.3
10605 116.04 12.8 17.3
10606 116.05 16.1 17.3
10607 116.06 21.1 17.3
10608 116.07 21 17.3
10609 116.08 13.7 17.3
10610 116.09 19.4 17.3
10611 116.1 17.8 17.3
10612 116.11 13 17.3
10613 116.12 16.2 17.3
10614 116.13 21 17.3
10615 116.14 16.2 17.3
10616 116.15 15.3 17.3
10617 116.16 17.8 17.3
10618 116.17 16.9 17.3
10619 116.18 16.9 17.3
10620 116.19 16.9 17.3
10621 116.2 12.9 17.3
10622 116.21 8.1 17.3
10623 116.22 12.9 17.3
10624 116.23 12.9 17.4
10625 116.24 26.6 17.4
10626 116.25 9.6 17.4
10627 116.26 11.3 17.4
10628 116.27 13.6 17.4
10629 116.28 18.5 17.4
10630 116.29 10.5 17.5
10631 116.3 19.4 17.5
10632 116.31 16.1 17.5
10633 116.32 21 17.6
10634 116.33 17 17.6
10635 116.34 22.6 17.7
10636 116.35 17.8 17.7
10637 116.36 16.1 17.8
10638 116.37 11.3 17.9
10639 116.38 16.2 18
10640 116.39 21 18.1
10641 116.4 25.1 18.3
10642 116.41 20.2 18.4
10643 116.42 25 18.6
10644 116.43 16.2 18.9
10645 116.44 16.9 19.3
10646 116.45 17 19.7
10647 116.46 22.6 20.4
10648 116.47 20.2 21.3
10649 116.48 20.3 22.5
10650 116.49 24.2 24.2
10651 116.5 18.6 26.5
10652 116.51 35.7 29.3
10653 116.52 31.7 32.6
10654 116.53 29 36
10655 116.54 33.9 38.5
10656 116.55 41.9 39.1
10657 116.56 33 37.4
10658 116.57 41.1 34.3
10659 116.58 53.3 30.9
10660 116.59 36.4 27.8
10661 116.6 37.9 25.3
10662 116.61 25.8 23.3
10663 116.62 25.1 21.8
10664 116.63 20.2 20.8
10665 116.64 19.5 20
10666 116.65 23.5 19.5
10667 116.66 21.8 19.1
10668 116.67 15.3 18.7
10669 116.68 12.9 18.5
10670 116.69 21 18.3
10671 116.7 19.5 18.1
10672 116.71 22.6 18
10673 116.72 18.6 17.9
10674 116.73 21.8 17.8
10675 116.74 16.2 17.7
10676 116.75 21.8 17.7
10677 116.76 17.8 17.6
10678 116.77 20.1 17.6
10679 116.78 13 17.5
10680 116.79 24.1 17.5
10681 116.8 17 17.5
10682 116.81 24.3 17.4
10683 116.82 13.8 17.4
10684 116.83 23.5 17.4
10685 116.84 9.7 17.4
10686 116.85 14.6 17.4
10687 116.86 21.8 17.4
10688 116.87 16.9 17.3
10689 116.88 15.3 17.3
10690 116.89 17 17.3
10691 116.9 16.2 17.3
10692 116.91 16.2 17.3
10693 116.92 19.3 17.3
10694 116.93 15.4 17.4
10695 116.94 21 17.4
10696 116.95 16.1 17.4
10697 116.96 17.8 17.4
10698 116.97 18.6 17.4
10699 116.98 12.2 17.4
10700 116.99 18.6 17.4
10701 117 17 17.5
10702 117.01 12.9 17.5
10703 117.02 15.4 17.5
10704 117.03 26 17.5
10705 117.04 21 17.6
10706 117.05 16.2 17.6
10707 117.06 22.7 17.6
10708 117.07 17.8 17.7
10709 117.08 19.3 17.7
10710 117.09 17.8 17.8
10711 117.1 18.7 17.8
10712 117.11 21 17.9
10713 117.12 20.2 18
10714 117.13 14.6 18
10715 117.14 21 18.1
10716 117.15 19.4 18.2
10717 117.16 20.3 18.3
10718 117.17 21 18.4
10719 117.18 18.6 18.5
10720 117.19 17.8 18.6
10721 117.2 17.8 18.8
10722 117.21 24.3 18.9
10723 117.22 17 19.1
10724 117.23 23.4 19.2
10725 117.24 16.2 19.4
10726 117.25 16.2 19.7
10727 117.26 20.1 19.9
10728 117.27 23.5 20.2
10729 117.28 23.4 20.5
10730 117.29 14.7 20.8
10731 117.3 28.3 21.2
10732 117.31 21 21.7
10733 117.32 22.6 22.2
10734 117.33 25.2 22.8
10735 117.34 26.7 23.5
10736 117.35 29.3 24.3
10737 117.36 30.9 25.2
10738 117.37 25.2 26.3
10739 117.38 48.7 27.6
10740 117.39 37.9 29.2
10741 117.4 49.4 31.2
10742 117.41 34.7 33.7
10743 117.42 43.6 36.9
10744 117.43 52.5 41.2
10745 117.44 62.4 47
10746 117.45 68.6 55.2
10747 117.46 69.7 66.3
10748 117.47 69.9 81.5
10749 117.48 93.3 101.4
10750 117.49 118.2 126.2
10751 117.5 128.60001 154.89999
10752 117.51 158.2 183.60001
10753 117.52 174.7 204.5
10754 117.53 198 208.89999
10755 117.54 246.39999 194.5
10756 117.55 238.89999 168.2
10757 117.56 204.5 138.8
10758 117.57 164.89999 111.9
10759 117.58 123.7 89.8
10760 117.59 80.8 72.5
10761 117.6 47 59.7
10762 117.61 50.6 50.2
10763 117.62 38 43.4
10764 117.63 32.2 38.5
10765 117.64 31.5 34.8
10766 117.65 15.4 32
10767 117.66 31.6 29.8
10768 117.67 23.6 28.1
10769 117.68 17.1 26.6
10770 117.69 23.5 25.4
10771 117.7 15.4 24.4
10772 117.71 24.4 23.5
10773 117.72 20.4 22.8
10774 117.73 18.7 22.1
10775 117.74 18.6 21.6
10776 117.75 20.4 21.1
10777 117.76 17.9 20.7
10778 117.77 12.9 20.3
10779 117.78 21 19.9
10780 117.79 21.2 19.6
10781 117.8 17 19.3
10782 117.81 13 19.1
10783 117.82 19.5 18.9
10784 117.83 11.3 18.7
10785 117.84 12.9 18.5
10786 117.85 12.1 18.3
10787 117.86 17.9 18.2
10788 117.87 14.5 18
10789 117.88 17 17.9
10790 117.89 23.5 17.8
10791 117.9 11.3 17.7
10792 117.91 17.2 17.5
10793 117.92 25.1 17.4
10794 117.93 12.1 17.4
10795 117.94 21 17.3
10796 117.95 17.1 17.2
10797 117.96 17 17.1
10798 117.97 26.8 17.1
10799 117.98 15.3 17
10800 117.99 16.3 16.9
10801 118 14.6 16.9
10802 118.01 13.9 16.8
10803 118.02 18.6 16.8
10804 118.03 14.6 16.7
10805 118.04 18.6 16.7
10806 118.05 19.5 16.6
10807 118.06 18.6 16.6
10808 118.07 20.3 16.5
10809 118.08 15.4 16.5
10810 118.09 13.8 16.5
10811 118.1 18.7 16.4
10812 118.11 17.9 16.4
10813 118.12 18.7 16.4
10814 118.13 15.4 16.3
10815 118.14 15.4 16.3
10816 118.15 13.9 16.3
10817 118.16 13 16.2
10818 118.17 17 16.2
10819 118.18 13 16.2
10820 118.19 18.8 16.2
10821 118.2 21.1 16.1
10822 118.21 13.8 16.1
10823 118.22 18.6 16.1
10824 118.23 16.4 16.1
10825 118.24 20.3 16
10826 118.25 17.9 16
10827 118.26 13.8 16
10828 118.27 14.7 16
10829 118.28 18 16
10830 118.29 19.5 16
10831 118.3 15.4 16
10832 118.31 11.4 15.9
10833 118.32 16.4 15.9
10834 118.33 13 15.9
10835 118.34 13.9 15.9
10836 118.35 21.9 15.9
10837 118.36 20.4 15.9
10838 118.37 20.3 15.9
10839 118.38 18.8 15.9
10840 118.39 13.1 15.9
10841 118.4 13.7 15.9
10842 118.41 19.5 15.9
10843 118.42 17.1 15.9
10844 118.43 13 16
10845 118.44 23.6 16
10846 118.45 18.8 16.1
10847 118.46 12.9 16.3
10848 118.47 14.7 16.4
10849 118.48 18.7 16.6
10850 118.49 21.8 16.8
10851 118.5 14.7 17.1
10852 118.51 20.3 17.2
10853 118.52 18.8 17.2
10854 118.53 17.9 17.1
10855 118.54 24.4 16.8
10856 118.55 17.1 16.6
10857 118.56 16.3 16.3
10858 118.57 25.3 16.1
10859 118.58 22.8 16
10860 118.59 13.8 15.9
10861 118.6 13.8 15.8
10862 118.61 16.2 15.7
10863 118.62 19.4 15.7
10864 118.63 20.3 15.6
10865 118.64 14.6 15.6
10866 118.65 15.5 15.6
10867 118.66 19.6 15.5
10868 118.67 17.1 15.5
10869 118.68 16.3 15.5
10870 118.69 16.3 15.5
10871 118.7 18.7 15.5
10872 118.71 15.4 15.4
10873 118.72 14.6 15.4
10874 118.73 17.8 15.4
10875 118.74 15.5 15.4
10876 118.75 15.5 15.4
10877 118.76 17 15.4
10878 118.77 20.5 15.4
10879 118.78 16.4 15.3
10880 118.79 18 15.3
10881 118.8 11.4 15.3
10882 118.81 12.1 15.3
10883 118.82 21.9 15.3
10884 118.83 18.8 15.3
10885 118.84 20.4 15.3
10886 118.85 20.3 15.3
10887 118.86 24.5 15.3
10888 118.87 17.1 15.3
10889 118.88 16.2 15.2
10890 118.89 17.9 15.2
10891 118.9 13 15.2
10892 118.91 22.8 15.2
10893 118.92 15.5 15.2
10894 118.93 16.2 15.2
10895 118.94 18.7 15.2
10896 118.95 18.7 15.2
10897 118.96 20.4 15.2
10898 118.97 17.8 15.2
10899 118.98 16.3 15.2
10900 118.99 20.4 15.2
10901 119 13.8 15.1
10902 119.01 14.7 15.1
10903 119.02 18.7 15.1
10904 119.03 11.4 15.1
10905 119.04 18.7 15.1
10906 119.05 16.3 15.1
10907 119.06 13 15.1
10908 119.07 10.6 15.1
10909 119.08 22 15.1
10910 119.09 16.3 15.1
10911 119.1 18.8 15.1
10912 119.11 19.6 15.1
10913 119.12 12.2 15.1
10914 119.13 17.1 15.1
10915 119.14 12.2 15
10916 119.15 17.1 15
10917 119.16 17.8 15
10918 119.17 12.3 15
10919 119.18 13.8 15
10920 119.19 22.8 15
10921 119.2 17.9 15
10922 119.21 17.8 15
10923 119.22 13.9 15
10924 119.23 13.9 15
10925 119.24 18.6 15
10926 119.25 17.1 15
10927 119.26 22 15.1
10928 119.27 19.5 15.1
10929 119.28 13.8 15.1
10930 119.29 17.2 15
10931 119.3 13 15
10932 119.31 16.3 15
10933 119.32 14.7 15
10934 119.33 16.3 15
10935 119.34 14.7 15
10936 119.35 18.8 15
10937 119.36 15.5 15
10938 119.37 19.6 15
10939 119.38 21.1 15
10940 119.39 22.8 15
10941 119.4 17.2 15
10942 119.41 9.8 15
10943 119.42 17.1 15
10944 119.43 13 15
10945 119.44 13.1 15
10946 119.45 13.1 15.1
10947 119.46 13.9 15.1
10948 119.47 15.5 15.1
10949 119.48 17.1 15.2
10950 119.49 7.3 15.2
10951 119.5 17.1 15.3
10952 119.51 18.7 15.3
10953 119.52 13.8 15.3
10954 119.53 10.6 15.3
10955 119.54 22.9 15.2
10956 119.55 9 15.1
10957 119.56 21.3 15.1
10958 119.57 22.1 15
10959 119.58 12.3 15
10960 119.59 17.9 15
10961 119.6 15.5 15
10962 119.61 25.2 14.9
10963 119.62 15.6 14.9
10964 119.63 13.9 14.9
10965 119.64 21.3 14.9
10966 119.65 10.6 14.9
10967 119.66 10.6 14.8
10968 119.67 16.4 14.8
10969 119.68 13.1 14.8
10970 119.69 20.4 14.8
10971 119.7 19.6 14.8
10972 119.71 12.2 14.8
10973 119.72 27.1 14.8
10974 119.73 13.1 14.8
10975 119.74 11.4 14.8
10976 119.75 13 14.8
10977 119.76 15.5 14.8
10978 119.77 21.3 14.8
10979 119.78 18.7 14.8
10980 119.79 13.1 14.8
10981 119.8 25.4 14.8
10982 119.81 19.7 14.8
10983 119.82 18.7 14.8
10984 119.83 14.7 14.8
10985 119.84 12.3 14.8
10986 119.85 16.4 14.8
10987 119.86 17.2 14.8
10988 119.87 22.9 14.8
10989 119.88 21.4 14.8
10990 119.89 18.8 14.8
10991 119.9 21.3 14.8
10992 119.91 16.4 14.8
10993 119.92 13 14.8
10994 119.93 17.2 14.8
10995 119.94 21.3 14.8
10996 119.95 15.6 14.8
10997 119.96 24.5 14.8
10998 119.97 21.3 14.8
10999 119.98 13.1 14.8
11000 119.99 22 14.8
11001 120 19.6 14.9
11002 120.01 18.9 14.9
11003 120.02 16.3 14.9
11004 120.03 20.5 14.9
11005 120.04 12.3 14.9
11006 120.05 18.8 14.9
11007 120.06 12.2 14.9
11008 120.07 17.3 14.9
11009 120.08 17.2 14.9
11010 120.09 13.8 14.9
11011 120.1 18.9 14.9
11012 120.11 23 15
11013 120.12 15.6 15
11014 120.13 22 15
11015 120.14 17.2 15
11016 120.15 8.1 15
11017 120.16 18 15.1
11018 120.17 15.5 15.1
11019 120.18 18.1 15.1
11020 120.19 15.5 15.1
11021 120.2 14.7 15.2
11022 120.21 13.9 15.2
11023 120.22 17.2 15.3
11024 120.23 20.4 15.3
11025 120.24 17.2 15.4
11026 120.25 21.3 15.4
11027 120.26 17.2 15.5
11028 120.27 18.1 15.5
11029 120.28 17.2 15.6
11030 120.29 22.9 15.7
11031 120.3 20.5 15.8
11032 120.31 19.5 15.9
11033 120.32 21.4 16
11034 120.33 17.1 16.2
11035 120.34 22.9 16.4
11036 120.35 17.3 16.6
11037 120.36 18.2 16.8
11038 120.37 17.1 17.1
11039 120.38 27 17.4
11040 120.39 18 17.8
11041 120.4 27.8 18.3
11042 120.41 34.5 19
11043 120.42 28.7 19.9
11044 120.43 32.7 21
11045 120.44 36.3 22.6
11046 120.45 32 24.8
11047 120.46 37 27.6
11048 120.47 35.2 31.4
11049 120.48 36.9 36
11050 120.49 44.3 41.4
11051 120.5 56.5 47.1
11052 120.51 44.3 51.9
11053 120.52 58.8 54.2
11054 120.53 51 53
11055 120.54 47.6 48.8
11056 120.55 54.1 43.3
11057 120.56 61.5 37.7
11058 120.57 70.7 32.8
11059 120.58 46 28.8
11060 120.59 31.9 25.7
11061 120.6 21.3 23.3
11062 120.61 31.2 21.6
11063 120.62 21.3 20.3
11064 120.63 29.6 19.4
11065 120.64 20.6 18.7
11066 120.65 18.1 18.1
11067 120.66 16.5 17.7
11068 120.67 22.2 17.3
11069 120.68 18.9 17.1
11070 120.69 30.3 16.8
11071 120.7 18.9 16.6
11072 120.71 19.5 16.5
11073 120.72 13.1 16.3
11074 120.73 17.2 16.2
11075 120.74 14 16.1
11076 120.75 14.8 16
11077 120.76 20.5 15.9
11078 120.77 18.9 15.9
11079 120.78 23.7 15.8
11080 120.79 17.2 15.8
11081 120.8 15.6 15.7
11082 120.81 26.2 15.7
11083 120.82 12.3 15.7
11084 120.83 17.3 15.7
11085 120.84 25.4 15.7
11086 120.85 19.8 15.6
11087 120.86 22.1 15.6
11088 120.87 11.5 15.6
11089 120.88 19.7 15.6
11090 120.89 15.7 15.7
11091 120.9 17.2 15.7
11092 120.91 21.3 15.7
11093 120.92 16.4 15.7
11094 120.93 19.7 15.7
11095 120.94 14 15.7
11096 120.95 12.3 15.8
11097 120.96 15.6 15.8
11098 120.97 18.8 15.8
11099 120.98 26.3 15.9
11100 120.99 21.3 15.9
11101 121 18.9 16
11102 121.01 23.7 16
11103 121.02 10.6 16.1
11104 121.03 14 16.1
11105 121.04 18.2 16.2
11106 121.05 15.6 16.3
11107 121.06 22.1 16.3
11108 121.07 21.3 16.4
11109 121.08 21.4 16.5
11110 121.09 19.7 16.6
11111 121.1 20.5 16.7
11112 121.11 24.6 16.8
11113 121.12 21.4 17
11114 121.13 27.9 17.1
11115 121.14 19.8 17.2
11116 121.15 18.9 17.4
11117 121.16 15.6 17.5
11118 121.17 20.5 17.7
11119 121.18 18.8 17.9
11120 121.19 17.4 18.1
11121 121.2 23.9 18.4
11122 121.21 18.1 18.6
11123 121.22 26.4 18.9
11124 121.23 19.6 19.2
11125 121.24 18 19.5
11126 121.25 31.2 19.9
11127 121.26 19.8 20.3
11128 121.27 30.5 20.8
11129 121.28 27.9 21.3
11130 121.29 24.8 21.9
11131 121.3 32.9 22.5
11132 121.31 32.2 23.3
11133 121.32 31.1 24.1
11134 121.33 39.4 25
11135 121.34 41.2 26.1
11136 121.35 26.3 27.3
11137 121.36 36.4 28.8
11138 121.37 41.8 30.4
11139 121.38 52.6 32.4
11140 121.39 45.1 34.8
11141 121.4 48.8 37.6
11142 121.41 63.5 41.1
11143 121.42 62.6 45.5
11144 121.43 59.5 51.2
11145 121.44 69.7 58.7
11146 121.45 78.6 68.8
11147 121.46 102.1 82.4
11148 121.47 103.2 100.7
11149 121.48 127.2 124.8
11150 121.49 151 155.60001
11151 121.5 169 193.5
11152 121.51 190.10001 236.8
11153 121.52 233.8 280.79999
11154 121.53 280.10001 315.60001
11155 121.54 309.70001 329.29999
11156 121.55 338.39999 315.79999
11157 121.56 309.10001 281.10001
11158 121.57 343.20001 237.10001
11159 121.58 289.89999 193.7
11160 121.59 216.7 155.8
11161 121.6 191.89999 124.9
11162 121.61 132.5 100.8
11163 121.62 109.4 82.4
11164 121.63 66.3 68.8
11165 121.64 57.7 58.7
11166 121.65 60.1 51.1
11167 121.66 45.5 45.4
11168 121.67 33.8 41
11169 121.68 41.5 37.5
11170 121.69 26.3 34.7
11171 121.7 29.1 32.3
11172 121.71 29 30.3
11173 121.72 32.9 28.6
11174 121.73 24.6 27.2
11175 121.74 29.6 25.9
11176 121.75 17.4 24.9
11177 121.76 22.4 23.9
11178 121.77 27.9 23.1
11179 121.78 18.1 22.3
11180 121.79 24.1 21.7
11181 121.8 23.2 21.1
11182 121.81 17.3 20.6
11183 121.82 19 20.1
11184 121.83 15.7 19.7
11185 121.84 12.3 19.3
11186 121.85 25.6 19
11187 121.86 20.6 18.6
11188 121.87 18.8 18.3
11189 121.88 18.2 18.1
11190 121.89 17.3 17.8
11191 121.9 18.1 17.6
11192 121.91 11.5 17.4
11193 121.92 9.8 17.2
11194 121.93 13.2 17
11195 121.94 14 16.9
11196 121.95 15.6 16.7
11197 121.96 17.3 16.6
11198 121.97 18.2 16.5
11199 121.98 15.7 16.3
11200 121.99 22.4 16.2
11201 122 16.6 16.1
11202 122.01 16.5 16
11203 122.02 20.6 15.9
11204 122.03 16.6 15.8
11205 122.04 12.4 15.7
11206 122.05 19.1 15.7
11207 122.06 17.4 15.6
11208 122.07 15.6 15.5
11209 122.08 20.6 15.4
11210 122.09 22.2 15.4
11211 122.1 14.1 15.3
11212 122.11 10 15.3
11213 122.12 16.6 15.2
11214 122.13 18 15.2
11215 122.14 16.4 15.1
11216 122.15 17.4 15.1
11217 122.16 19.1 15
11218 122.17 19 15
11219 122.18 19.9 14.9
11220 122.19 18 14.9
11221 122.2 12.4 14.9
11222 122.21 19 14.8
11223 122.22 16.5 14.8
11224 122.23 9.9 14.8
11225 122.24 18 14.7
11226 122.25 13.2 14.7
11227 122.26 19 14.7
11228 122.27 23.1 14.7
11229 122.28 19.8 14.7
11230 122.29 17.3 14.6
11231 122.3 19 14.6
11232 122.31 22.2 14.6
11233 122.32 13.2 14.6
11234 122.33 14.8 14.6
11235 122.34 23.1 14.6
11236 122.35 10.8 14.5
11237 122.36 14.9 14.5
11238 122.37 14.9 14.5
11239 122.38 19 14.5
11240 122.39 14.8 14.5
11241 122.4 18.1 14.5
11242 122.41 19.1 14.5
11243 122.42 14.9 14.5
11244 122.43 21.5 14.5
11245 122.44 12.4 14.6
11246 122.45 18.2 14.6
11247 122.46 13.2 14.6
11248 122.47 17.4 14.7
11249 122.48 11.5 14.8
11250 122.49 22.9 14.9
11251 122.5 14.9 15.1
11252 122.51 22.3 15.3
11253 122.52 12.4 15.6
11254 122.53 23.1 16
11255 122.54 24.7 16.4
11256 122.55 14.9 16.8
11257 122.56 25.7 17.1
11258 122.57 14 17.2
11259 122.58 21.5 17
11260 122.59 28.9 16.7
11261 122.6 12.4 16.3
11262 122.61 23.2 15.8
11263 122.62 14.9 15.5
11264 122.63 19.1 15.2
11265 122.64 22.4 14.9
11266 122.65 28.9 14.7
11267 122.66 13.2 14.6
11268 122.67 19 14.5
11269 122.68 16.6 14.4
11270 122.69 15.8 14.3
11271 122.7 17.4 14.3
11272 122.71 21.5 14.3
11273 122.72 17.3 14.2
11274 122.73 14.9 14.2
11275 122.74 16.5 14.2
11276 122.75 10 14.1
11277 122.76 15.6 14.1
11278 122.77 15.6 14.1
11279 122.78 19 14.1
11280 122.79 22.4 14.1
11281 122.8 11.6 14.1
11282 122.81 15.8 14
11283 122.82 15.7 14
11284 122.83 14.9 14
11285 122.84 14.9 14
11286 122.85 12.5 14
11287 122.86 20.7 14
11288 122.87 13.3 14
11289 122.88 9.1 14
11290 122.89 13.3 14
11291 122.9 17.5 14
11292 122.91 20.7 14
11293 122.92 18.9 14
11294 122.93 13.2 13.9
11295 122.94 14.1 13.9
11296 122.95 14.9 13.9
11297 122.96 13.3 13.9
11298 122.97 15.7 13.9
11299 122.98 12.4 13.9
11300 122.99 10 13.9
11301 123 20.8 13.9
11302 123.01 20 13.9
11303 123.02 18.2 13.9
11304 123.03 23.2 13.9
11305 123.04 17.4 13.9
11306 123.05 15.8 13.9
11307 123.06 14.1 13.9
11308 123.07 17.4 13.9
11309 123.08 20.7 13.9
11310 123.09 14.9 13.9
11311 123.1 18.2 13.9
11312 123.11 17.4 13.9
11313 123.12 17.4 13.9
11314 123.13 19.1 13.9
11315 123.14 12.3 13.9
11316 123.15 19.1 13.9
11317 123.16 14.9 13.9
11318 123.17 15.8 13.9
11319 123.18 17.5 13.9
11320 123.19 15.8 13.9
11321 123.2 9.9 13.9
11322 123.21 15.8 13.9
11323 123.22 16.6 13.9
11324 123.23 23.9 13.9
11325 123.24 23.3 13.9
11326 123.25 14.1 13.9
11327 123.26 15.7 13.9
11328 123.27 20.7 14
11329 123.28 19.9 14
11330 123.29 14 14
11331 123.3 11.6 14
11332 123.31 17.5 14
11333 123.32 16.5 14
11334 123.33 23.2 14
11335 123.34 15 14
11336 123.35 13.3 14
11337 123.36 15.8 14
11338 123.37 19.1 14
11339 123.38 19.2 14
11340 123.39 19.1 14
11341 123.4 14.1 14
11342 123.41 14.1 14
11343 123.42 22.3 14
11344 123.43 17.4 14
11345 123.44 16.6 14
11346 123.45 14.1 14
11347 123.46 13.3 14
11348 123.47 17.4 14
11349 123.48 17.5 14
11350 123.49 15.7 14
11351 123.5 21.4 14
11352 123.51 11.6 14
11353 123.52 21.6 14
11354 123.53 19.2 14
11355 123.54 15 14
11356 123.55 17.4 14
11357 123.56 17.4 14
11358 123.57 16.6 14
11359 123.58 15 14
11360 123.59 18.2 14
11361 123.6 24.9 14
11362 123.61 7.5 14
11363 123.62 19 14.1
11364 123.63 19.9 14.1
11365 123.64 16.7 14.1
11366 123.65 13.3 14.1
11367 123.66 17.4 14.1
11368 123.67 17.4 14.1
11369 123.68 16.6 14.1
11370 123.69 21.7 14.1
11371 123.7 18.3 14.1
11372 123.71 23.3 14.1
11373 123.72 14.1 14.1
11374 123.73 15.8 14.1
11375 123.74 16.7 14.1
11376 123.75 17.5 14.1
11377 123.76 24.9 14.1
11378 123.77 15.8 14.2
11379 123.78 22.3 14.2
11380 123.79 23.2 14.2
11381 123.8 16.7 14.2
11382 123.81 19.9 14.2
11383 123.82 15.8 14.2
11384 123.83 15.9 14.1
11385 123.84 19.1 14.1
11386 123.85 18.3 14.1
11387 123.86 15 14.1
11388 123.87 22.4 14.2
11389 123.88 15.8 14.2
11390 123.89 21.6 14.2
11391 123.9 12.4 14.2
11392 123.91 17.4 14.2
11393 123.92 26.5 14.2
11394 123.93 11.7 14.2
11395 123.94 24 14.3
11396 123.95 14.2 14.3
11397 123.96 17.5 14.3
11398 123.97 11.7 14.3
11399 123.98 17.5 14.3
11400 123.99 20.7 14.3
11401 124 21.6 14.4
11402 124.01 10.8 14.4
11403 124.02 16.6 14.4
11404 124.03 18.3 14.4
11405 124.04 19.2 14.4
11406 124.05 17.4 14.5
11407 124.06 14.2 14.5
11408 124.07 21.7 14.5
11409 124.08 14.1 14.5
11410 124.09 29 14.6
11411 124.1 18.4 14.6
11412 124.11 16.6 14.6
11413 124.12 15.1 14.7
11414 124.13 14.1 14.7
11415 124.14 22.5 14.7
11416 124.15 18.3 14.8
11417 124.16 16.6 14.8
11418 124.17 19.2 14.9
11419 124.18 24.8 14.9
11420 124.19 19.2 14.9
11421 124.2 23.5 15
11422 124.21 12.6 15
11423 124.22 18.4 15.1
11424 124.23 17.5 15.1
11425 124.24 15 15.2
11426 124.25 25.7 15.3
11427 124.26 22.5 15.3
11428 124.27 15.7 15.4
11429 124.28 22.3 15.5
11430 124.29 18.2 15.6
11431 124.3 21.7 15.7
11432 124.31 19.1 15.8
11433 124.32 21.6 15.9
11434 124.33 21.6 16
11435 124.34 25 16.1
11436 124.35 18.3 16.3
11437 124.36 16.7 16.4
11438 124.37 25 16.6
11439 124.38 18.3 16.8
11440 124.39 23.3 17
11441 124.4 18.4 17.2
11442 124.41 25 17.4
11443 124.42 18.5 17.7
11444 124.43 23.3 18
11445 124.44 23.4 18.4
11446 124.45 23.4 18.7
11447 124.46 24.2 19.2
11448 124.47 16.6 19.7
11449 124.48 27.4 20.3
11450 124.49 28.3 21
11451 124.5 30.7 21.7
11452 124.51 31.5 22.7
11453 124.52 33.5 23.8
11454 124.53 30.9 25.2
11455 124.54 41.8 26.9
11456 124.55 43.1 29.1
11457 124.56 49.8 31.9
11458 124.57 38.6 35.6
11459 124.58 57.7 40.5
11460 124.59 64 47
11461 124.6 65 55.5
11462 124.61 71.2 66.3
11463 124.62 68.6 79.4
11464 124.63 82.8 94.8
11465 124.64 96.8 111.2
11466 124.65 109.1 126
11467 124.66 110.1 135.5
11468 124.67 123.6 136.10001
11469 124.68 141.7 127.7
11470 124.69 136.7 113.4
11471 124.7 133 97.1
11472 124.71 109.2 81.6
11473 124.72 92.7 68.1
11474 124.73 68.4 57
11475 124.74 64.2 48.3
11476 124.75 47.6 41.5
11477 124.76 43.3 36.4
11478 124.77 40.7 32.6
11479 124.78 29.2 29.7
11480 124.79 30.7 27.4
11481 124.8 30 25.7
11482 124.81 28.3 24.3
11483 124.82 23.4 23.2
11484 124.83 26.8 22.3
11485 124.84 22.4 21.5
11486 124.85 24.2 20.8
11487 124.86 25.9 20.2
11488 124.87 17.5 19.7
11489 124.88 21 19.3
11490 124.89 21.8 18.9
11491 124.9 18.4 18.6
11492 124.91 26.8 18.3
11493 124.92 22.6 18.1
11494 124.93 16.7 17.9
11495 124.94 19.2 17.7
11496 124.95 16.7 17.5
11497 124.96 18.4 17.3
11498 124.97 15.8 17.2
11499 124.98 17.5 17.1
11500 124.99 22.5 17
11501 125 17.5 16.9
11502 125.01 19.3 16.8
11503 125.02 12.5 16.7
11504 125.03 15.1 16.7
11505 125.04 17.6 16.6
11506 125.05 19.2 16.6
11507 125.06 14.1 16.5
11508 125.07 17.5 16.5
11509 125.08 24.1 16.5
11510 125.09 18.4 16.4
11511 125.1 14.3 16.4
11512 125.11 23.3 16.4
11513 125.12 12.6 16.4
11514 125.13 20.9 16.4
11515 125.14 11.8 16.4
11516 125.15 20.1 16.4
11517 125.16 15.8 16.4
11518 125.17 20 16.4
11519 125.18 17.5 16.4
11520 125.19 18.3 16.5
11521 125.2 13.5 16.5
11522 125.21 18.3 16.5
11523 125.22 17.6 16.6
11524 125.23 20 16.6
11525 125.24 17.6 16.7
11526 125.25 15 16.7
11527 125.26 19.1 16.8
11528 125.27 22.6 16.8
11529 125.28 26.7 16.9
11530 125.29 23.4 17
11531 125.3 21.6 17.1
11532 125.31 21.8 17.2
11533 125.32 22.5 17.3
11534 125.33 21.8 17.4
11535 125.34 18.4 17.5
11536 125.35 28.4 17.7
11537 125.36 24.2 17.8
11538 125.37 20.1 18
11539 125.38 20.1 18.1
11540 125.39 18.4 18.3
11541 125.4 23.5 18.5
11542 125.41 27.6 18.7
11543 125.42 24.3 19
11544 125.43 21.7 19.3
11545 125.44 19.3 19.5
11546 125.45 30.9 19.9
11547 125.46 19.1 20.2
11548 125.47 23.4 20.6
11549 125.48 18.4 21.1
11550 125.49 33.4 21.6
11551 125.5 27.6 22.1
11552 125.51 25.1 22.8
11553 125.52 25 23.5
11554 125.53 33.4 24.3
11555 125.54 30.8 25.3
11556 125.55 27.6 26.4
11557 125.56 36.1 27.6
11558 125.57 36.6 29.1
11559 125.58 41 30.9
11560 125.59 50.8 33
11561 125.6 42.8 35.6
11562 125.61 50.7 38.9
11563 125.62 61.1 43.2
11564 125.63 59.4 48.6
11565 125.64 88.5 55.8
11566 125.65 85.3 65.3
11567 125.66 91.8 77.8
11568 125.67 96.5 93.7
11569 125.68 120.4 113.6
11570 125.69 143.89999 137.60001
11571 125.7 166.8 165
11572 125.71 168.7 193.10001
11573 125.72 198.60001 217.2
11574 125.73 210.7 230.60001
11575 125.74 241.39999 228.39999
11576 125.75 231.89999 211.5
11577 125.76 248.89999 185.7
11578 125.77 241.5 157.39999
11579 125.78 212.5 130.8
11580 125.79 166.3 107.9
11581 125.8 122.7 89.1
11582 125.81 83.2 74.2
11583 125.82 86.6 62.6
11584 125.83 52.3 53.8
11585 125.84 48.8 47.1
11586 125.85 44.3 42
11587 125.86 38.5 38.1
11588 125.87 30.1 35
11589 125.88 24.2 32.6
11590 125.89 33.6 30.5
11591 125.9 25.1 28.9
11592 125.91 32.7 27.4
11593 125.92 28.4 26.2
11594 125.93 24.2 25.2
11595 125.94 21 24.3
11596 125.95 25.2 23.5
11597 125.96 15.1 22.8
11598 125.97 25.1 22.2
11599 125.98 25.9 21.7
11600 125.99 15.9 21.2
11601 126 24.5 20.8
11602 126.01 20 20.4
11603 126.02 26 20
11604 126.03 19.2 19.7
11605 126.04 19.3 19.5
11606 126.05 25.8 19.2
11607 126.06 16 19
11608 126.07 21.8 18.8
11609 126.08 16.8 18.6
11610 126.09 23.6 18.4
11611 126.1 14.2 18.2
11612 126.11 18.4 18.1
11613 126.12 17.6 17.9
11614 126.13 17.7 17.8
11615 126.14 17.6 17.7
11616 126.15 32 17.6
11617 126.16 16.9 17.5
11618 126.17 16 17.4
11619 126.18 17.7 17.3
11620 126.19 17.6 17.2
11621 126.2 17.6 17.2
11622 126.21 19.3 17.1
11623 126.22 21.9 17
11624 126.23 14.3 17
11625 126.24 18.5 16.9
11626 126.25 23.6 16.9
11627 126.26 22.7 16.8
11628 126.27 15.1 16.8
11629 126.28 20.9 16.7
11630 126.29 19.3 16.7
11631 126.3 13.5 16.7
11632 126.31 16.8 16.6
11633 126.32 23.7 16.6
11634 126.33 11.7 16.6
11635 126.34 16.1 16.6
11636 126.35 19.3 16.5
11637 126.36 21.7 16.5
11638 126.37 17.6 16.5
11639 126.38 15.9 16.5
11640 126.39 13.5 16.5
11641 126.4 17.7 16.4
11642 126.41 21.9 16.4
11643 126.42 18.5 16.4
11644 126.43 19.4 16.4
11645 126.44 13.4 16.4
11646 126.45 19.3 16.4
11647 126.46 21.1 16.4
11648 126.47 21 16.4
11649 126.48 20.8 16.4
11650 126.49 14.2 16.4
11651 126.5 15.2 16.4
11652 126.51 13.4 16.4
11653 126.52 13.4 16.4
11654 126.53 14.3 16.4
11655 126.54 19.2 16.4
11656 126.55 18.5 16.4
11657 126.56 23.6 16.4
11658 126.57 15.9 16.4
11659 126.58 18.4 16.4
11660 126.59 19.4 16.4
11661 126.6 24.5 16.4
11662 126.61 29.3 16.4
11663 126.62 16.8 16.4
11664 126.63 19.3 16.4
11665 126.64 11.8 16.5
11666 126.65 11.7 16.5
11667 126.66 13.5 16.5
11668 126.67 16.9 16.5
11669 126.68 19.3 16.6
11670 126.69 15.1 16.6
11671 126.7 26.2 16.7
11672 126.71 27 16.8
11673 126.72 15.2 16.9
11674 126.73 17.7 17
11675 126.74 15.2 17.1
11676 126.75 9.3 17.3
11677 126.76 17.7 17.6
11678 126.77 14.2 17.9
11679 126.78 13.5 18.3
11680 126.79 22.7 18.6
11681 126.8 19.4 19
11682 126.81 16.8 19.2
11683 126.82 21 19.2
11684 126.83 21.8 19
11685 126.84 17.7 18.8
11686 126.85 25.4 18.4
11687 126.86 21.9 18.1
11688 126.87 24.5 17.8
11689 126.88 21 17.5
11690 126.89 17.6 17.3
11691 126.9 16.8 17.2
11692 126.91 23.4 17
11693 126.92 15.2 17
11694 126.93 19.3 16.9
11695 126.94 20.9 16.9
11696 126.95 20.2 16.8
11697 126.96 19.5 16.8
11698 126.97 13.5 16.8
11699 126.98 19.4 16.8
11700 126.99 30.2 16.8
11701 127 11.8 16.8
11702 127.01 18.5 16.8
11703 127.02 17.7 16.8
11704 127.03 18.6 16.8
11705 127.04 16 16.8
11706 127.05 15.1 16.8
11707 127.06 18.6 16.8
11708 127.07 17.7 16.8
11709 127.08 16 16.8
11710 127.09 20.2 16.8
11711 127.1 15.2 16.8
11712 127.11 19.4 16.8
11713 127.12 19.4 16.9
11714 127.13 11.9 16.9
11715 127.14 16.8 16.9
11716 127.15 13.5 16.9
11717 127.16 25.4 16.9
11718 127.17 15.2 16.9
11719 127.18 13.5 17
11720 127.19 18.5 17
11721 127.2 23.6 17
11722 127.21 14.5 17
11723 127.22 17.7 17.1
11724 127.23 17.8 17.1
11725 127.24 20.4 17.1
11726 127.25 19.3 17.1
11727 127.26 18.6 17.2
11728 127.27 20.2 17.2
11729 127.28 11.8 17.2
11730 127.29 15.3 17.3
11731 127.3 21 17.3
11732 127.31 22 17.3
11733 127.32 9.3 17.4
11734 127.33 22 17.4
11735 127.34 16 17.4
11736 127.35 21.2 17.5
11737 127.36 14.4 17.5
11738 127.37 24.4 17.6
11739 127.38 16.9 17.6
11740 127.39 27.9 17.7
11741 127.4 15.2 17.7
11742 127.41 14.3 17.8
11743 127.42 16.1 17.8
11744 127.43 23.6 17.9
11745 127.44 14.4 17.9
11746 127.45 19.4 18
11747 127.46 16.8 18.3
11748 127.47 20.3 18.4
11749 127.48 17.8 18.5
11750 127.49 21.9 18.6
11751 127.5 13.5 18.7
11752 127.51 16 18.8
11753 127.52 19.5 18.9
11754 127.53 20.3 19
11755 127.54 19.4 19.1
11756 127.55 21.2 19.2
11757 127.56 22.9 19.3
11758 127.57 31.3 19.5
11759 127.58 20.4 19.6
11760 127.59 22.7 19.8
11761 127.6 18.5 20
11762 127.61 21.9 20.1
11763 127.62 22.8 20.4
11764 127.63 26 20.6
11765 127.64 21.9 20.8
11766 127.65 12.7 21.1
11767 127.66 19.4 21.4
11768 127.67 25.4 21.8
11769 127.68 25.5 22.2
11770 127.69 34.5 22.6
11771 127.7 26.1 23.1
11772 127.71 28.8 23.6
11773 127.72 35.4 24.3
11774 127.73 28.7 25
11775 127.74 39.7 25.9
11776 127.75 37.4 26.8
11777 127.76 41.3 28
11778 127.77 50.2 29.4
11779 127.78 47.4 31.2
11780 127.79 41.4 33.4
11781 127.8 43.6 36.2
11782 127.81 56.9 39.8
11783 127.82 54.1 44.4
11784 127.83 51.5 50.5
11785 127.84 68.2 58.3
11786 127.85 72 68.2
11787 127.86 71.3 80.3
11788 127.87 87.9 94.7
11789 127.88 85.5 110.7
11790 127.89 113.2 127.1
11791 127.9 134.39999 141.10001
11792 127.91 126.4 148.89999
11793 127.92 166.89999 148.2
11794 127.93 139 139
11795 127.94 152.10001 124.5
11796 127.95 141.60001 108
11797 127.96 131.2 92.2
11798 127.97 123.6 78.2
11799 127.98 78.9 66.5
11800 127.99 62.2 57.1
11801 128 56.6 49.6
11802 128.00999 48.1 43.9
11803 128.02 43.9 39.4
11804 128.03 40.7 36
11805 128.03999 34.8 33.4
11806 128.05 20.3 31.3
11807 128.06 31.2 29.7
11808 128.07001 24.5 28.3
11809 128.08 26.3 27.2
11810 128.09 31.2 26.3
11811 128.10001 25.5 25.5
11812 128.11 25.3 24.8
11813 128.12 25.4 24.2
11814 128.13 19.5 23.7
11815 128.14 23 23.3
11816 128.14999 29.6 22.9
11817 128.16 13.5 22.5
11818 128.17 16.8 22.2
11819 128.17999 24.5 22
11820 128.19 19.6 21.7
11821 128.2 16.1 21.5
11822 128.21001 19.3 21.2
11823 128.22 21.2 21.1
11824 128.23 16.1 20.9
11825 128.24001 22 20.8
11826 128.25 23.6 20.7
11827 128.25999 20.3 20.5
11828 128.27 12.7 20.4
11829 128.28 22.9 20.3
11830 128.28999 20.4 20.3
11831 128.3 19.5 20.2
11832 128.31 22 20.1
11833 128.32001 23.1 20.1
11834 128.33 16.9 20
11835 128.34 20.3 20
11836 128.35001 26.2 19.9
11837 128.36 20.3 19.9
11838 128.37 23.7 19.8
11839 128.38 22 19.8
11840 128.39 17.8 19.8
11841 128.39999 16.8 19.8
11842 128.41 22 19.7
11843 128.42 22.9 19.7
11844 128.42999 14.3 19.7
11845 128.44 15.3 19.7
11846 128.45 18.7 19.7
11847 128.46001 18.6 19.7
11848 128.47 12.7 19.7
11849 128.48 14.4 19.7
11850 128.49001 23.8 19.7
11851 128.5 17 19.7
11852 128.50999 22 19.7
11853 128.52 18.6 19.7
11854 128.53 18.6 19.7
11855 128.53999 13.5 19.7
11856 128.55 19.5 19.7
11857 128.56 24.4 19.7
11858 128.57001 22.1 19.7
11859 128.58 18.6 19.7
11860 128.59 21.9 19.7
11861 128.60001 19.5 19.8
11862 128.61 15.3 19.8
11863 128.62 31.4 19.8
11864 128.63 23.8 19.8
11865 128.64 17.8 19.8
11866 128.64999 17.9 19.9
11867 128.66 22 19.9
11868 128.67 21.2 19.9
11869 128.67999 13.6 20
11870 128.69 22.9 20
11871 128.7 14.3 20
11872 128.71001 17.7 20.1
11873 128.72 15.2 20.1
11874 128.73 13.6 20.2
11875 128.74001 16.8 20.2
11876 128.75 21.1 20.3
11877 128.75999 20.3 20.4
11878 128.77 22.9 20.4
11879 128.78 22.1 20.5
11880 128.78999 22.1 20.6
11881 128.8 17.8 20.7
11882 128.81 24.6 20.8
11883 128.82001 23.9 20.9
11884 128.83 18.6 21
11885 128.84 22.9 21.2
11886 128.85001 32.2 21.3
11887 128.86 22 21.5
11888 128.87 17.8 21.7
11889 128.88 26.3 22
11890 128.89 23.7 22.3
11891 128.89999 21.1 22.7
11892 128.91 23.9 23.2
11893 128.92 20.5 23.8
11894 128.92999 22.2 24.6
11895 128.94 29.6 25.6
11896 128.95 34.8 26.8
11897 128.96001 22.9 28.5
11898 128.97 41.5 30.4
11899 128.98 41.7 32.8
11900 128.99001 37.3 35.5
11901 129 33.1 38.4
11902 129.00999 45.8 41
11903 129.02 38.3 42.9
11904 129.03 39.1 43.5
11905 129.03999 38.3 42.7
11906 129.05 31.5 40.6
11907 129.06 41.6 37.9
11908 129.07001 34.9 35.1
11909 129.08 38.1 32.5
11910 129.09 38.4 30.3
11911 129.10001 22.1 28.5
11912 129.11 29.1 27.1
11913 129.12 25.5 25.9
11914 129.13 24.6 25.1
11915 129.14 32.3 24.4
11916 129.14999 18.8 23.9
11917 129.16 16.2 23.5
11918 129.17 13.6 23.2
11919 129.17999 27.2 23
11920 129.19 22.7 22.8
11921 129.2 18.8 22.7
11922 129.21001 23.8 22.6
11923 129.22 15.4 22.5
11924 129.23 23.9 22.4
11925 129.24001 22.1 22.4
11926 129.25 21.4 22.4
11927 129.25999 22.1 22.4
11928 129.27 24.8 22.3
11929 129.28 13.6 22.3
11930 129.28999 17 22.4
11931 129.3 21.3 22.4
11932 129.31 14.5 22.4
11933 129.32001 23.1 22.4
11934 129.33 23.9 22.5
11935 129.34 15.4 22.5
11936 129.35001 23.1 22.6
11937 129.36 28.9 22.6
11938 129.37 23.9 22.7
11939 129.38 20.5 22.8
11940 129.39 20.5 22.8
11941 129.39999 15.4 22.9
11942 129.41 20.4 23
11943 129.42 24 23.1
11944 129.42999 21.9 23.2
11945 129.44 24.6 23.3
11946 129.45 17.8 23.4
11947 129.46001 30.1 23.5
11948 129.47 17 23.6
11949 129.48 21.4 23.7
11950 129.49001 21.3 23.8
11951 129.5 26.4 24
11952 129.50999 23.1 24.1
11953 129.52 23.8 24.2
11954 129.53 35.8 24.4
11955 129.53999 24.8 24.6
11956 129.55 28.1 24.7
11957 129.56 33.1 24.9
11958 129.57001 19.6 25.1
11959 129.58 24.6 25.3
11960 129.59 20.5 25.5
11961 129.60001 20.6 25.7
11962 129.61 21.3 25.9
11963 129.62 37.6 26.2
11964 129.63 30.7 26.4
11965 129.64 22.1 26.7
11966 129.64999 29.1 27
11967 129.66 30.8 27.3
11968 129.67 41.7 27.6
11969 129.67999 31.6 28
11970 129.69 23 28.3
11971 129.7 31.6 28.7
11972 129.71001 27.3 29.1
11973 129.72 38.5 29.6
11974 129.73 25.7 30
11975 129.74001 41.2 30.6
11976 129.75 26.4 31.1
11977 129.75999 36.5 31.7
11978 129.77 39.3 32.3
11979 129.78 35.9 33
11980 129.78999 43.5 33.7
11981 129.8 32.3 34.5
11982 129.81 35.1 35.3
11983 129.82001 41.9 36.3
11984 129.83 52.1 37.3
11985 129.84 47.7 38.3
11986 129.85001 44.5 39.5
11987 129.86 47.9 40.9
11988 129.87 61.6 42.3
11989 129.88 55.1 43.9
11990 129.89 53 45.7
11991 129.89999 75.3 47.6
11992 129.91 54.4 49.8
11993 129.92 75.6 52.2
11994 129.92999 79.8 55
11995 129.94 72.6 58.1
11996 129.95 82.5 61.6
11997 129.96001 106.8 65.6
11998 129.97 118.4 70.2
11999 129.98 106.1 75.5
12000 129.99001 117 81.7
12001 130 146.8 89
12002 130.00999 125.5 97.8
12003 130.02 146.39999 108.5
12004 130.03 160.10001 121.7
12005 130.03999 193.89999 138.39999
12006 130.05 212.39999 159.7
12007 130.06 242.89999 187
12008 130.07001 287.5 222.10001
12009 130.08 349.20001 266.79999
12010 130.09 336.39999 323.10001
12011 130.10001 365.5 392.5
12012 130.11 442.5 475.5
12013 130.12 466.89999 570.79999
12014 130.13 553.79999 673.40002
12015 130.14 586.40002 771.59998
12016 130.14999 727.79999 847.40002
12017 130.16 775.59998 880.90002
12018 130.17 843.59998 861.09998
12019 130.17999 869.70001 794.70001
12020 130.19 888.29999 700.20001
12021 130.2 877 597.5
12022 130.21001 801.59998 499.5
12023 130.22 634 413
12024 130.23 490.70001 340.10001
12025 130.24001 415.60001 280.5
12026 130.25 304.39999 232.89999
12027 130.25999 234 195.5
12028 130.27 186.10001 166.3
12029 130.28 141.39999 143.60001
12030 130.28999 125.7 125.9
12031 130.3 137.10001 111.8
12032 130.31 85.4 100.5
12033 130.32001 69.8 91.3
12034 130.33 60 83.7
12035 130.34 69.4 77.2
12036 130.35001 53.4 71.7
12037 130.36 50.6 66.9
12038 130.37 56.8 62.8
12039 130.38 42.7 59.2
12040 130.39 51.9 56
12041 130.39999 44.9 53.2
12042 130.41 42 50.6
12043 130.42 29.9 48.4
12044 130.42999 33.2 46.4
12045 130.44 34.2 44.6
12046 130.45 34.4 43
12047 130.46001 30 41.5
12048 130.47 28.3 40.2
12049 130.48 24.9 38.9
12050 130.49001 17.9 37.8
12051 130.5 22.2 36.8
12052 130.50999 24 35.8
12053 130.52 23.2 35
12054 130.53 24 34.2
12055 130.53999 19.8 33.4
12056 130.55 29.9 32.8
12057 130.56 30 32.1
12058 130.57001 26.7 31.6
12059 130.58 13.7 31
12060 130.59 19.6 30.5
12061 130.60001 27.4 30
12062 130.61 24.8 29.6
12063 130.62 18 29.2
12064 130.63 24.1 28.8
12065 130.64 20.5 28.4
12066 130.64999 24.1 28.1
12067 130.66 17.1 27.8
12068 130.67 29.2 27.5
12069 130.67999 18.1 27.2
12070 130.69 21.3 26.9
12071 130.7 15.4 26.6
12072 130.71001 23.2 26.4
12073 130.72 19.7 26.2
12074 130.73 23.1 26
12075 130.74001 26.5 25.7
12076 130.75 18.7 25.6
12077 130.75999 17.1 25.4
12078 130.77 25.7 25.2
12079 130.78 14.5 25
12080 130.78999 16.2 24.9
12081 130.8 24.1 24.7
12082 130.81 20.6 24.6
12083 130.82001 22.3 24.4
12084 130.83 22.3 24.3
12085 130.84 14.6 24.2
12086 130.85001 18.8 24
12087 130.86 21.4 23.9
12088 130.87 24.9 23.8
12089 130.88 16.2 23.7
12090 130.89 21.4 23.6
12091 130.89999 19.8 23.5
12092 130.91 29.1 23.4
12093 130.92 16.3 23.3
12094 130.92999 19.7 23.2
12095 130.94 18 23.1
12096 130.95 18.1 23.1
12097 130.96001 23.1 23
12098 130.97 18.1 22.9
12099 130.98 18 22.8
12100 130.99001 14.6 22.8
12101 131 11.1 22.7
